# Supplementary material for: Intrinsic edge dislocations promote high-temperature strength and ductility in additively manufactured refractory high-entropy alloys
Source: Nat Commun. 2026 Apr 24;17:5688. doi: 10.1038/s41467-026-71995-8 (PMC13319749; doi:10.1038/s41467-026-71995-8)
Supplement: Supplementary file 4 — Source Data [file 41467_2026_71995_MOESM4_ESM.xlsx]

## Sheet: Fig. 1
Fig. 1a					Fig. 1d (XRD)			Fig. 1g
Nb					AM-Nb40
					2θ	Intensity
					30	21.2304
					30.01	21.1716
					30.02	21.1115
					30.03	21.0503
					30.04	20.9883
					30.05	20.9257
					30.06	20.8628
					30.07	20.7998
					30.08	20.737
					30.09	20.6743
Ta					30.1	20.6115
					30.11	20.5483
					30.12	20.4848
					30.13	20.4207
					30.14	20.3562
					30.15	20.2909
					30.16	20.2248
					30.17	20.1577
					30.18	20.0894
					30.19	20.0193
					30.2	19.9472
					30.21	19.8724
Ti					30.22	19.7944
					30.23	19.7126
					30.24	19.6266
					30.25	19.5359
					30.26	19.4403
					30.27	19.3393
					30.28	19.2327
					30.29	19.1203
					30.3	19.0012
					30.31	18.8744
					30.32	18.7387
					30.33	18.5933
Hf					30.34	18.4396
					30.35	18.2857
					30.36	18.16
					30.37	18.0458
					30.38	17.9468
					30.39	17.8626
					30.4	17.7911
					30.41	17.7284
					30.42	17.672
					30.43	17.6182
					30.44	17.5661
					30.45	17.5166
Zr2.5Nb					30.46	17.4706
					30.47	17.431
					30.48	17.3989
					30.49	17.3733
					30.5	17.3509
					30.51	17.3281
					30.52	17.2997
					30.53	17.2614
					30.54	17.2107
					30.55	17.1461
					30.56	17.0702
					30.57	16.9909
					30.58	16.9145
					30.59	16.8449
					30.6	16.7838
					30.61	16.7325
					30.62	16.6903
					30.63	16.6551
					30.64	16.624
					30.65	16.5966
					30.66	16.5749
					30.67	16.5586
					30.68	16.5461
					30.69	16.5355
					30.7	16.5225
					30.71	16.5008
					30.72	16.4659
					30.73	16.4129
					30.74	16.341
					30.75	16.25
					30.76	16.1399
					30.77	16.0108
					30.78	15.863
					30.79	15.7028
					30.8	15.5371
					30.81	15.37
					30.82	15.2026
					30.83	15.0356
					30.84	14.8723
					30.85	14.7222
					30.86	14.5948
					30.87	14.4958
					30.88	14.4277
					30.89	14.3904
					30.9	14.3821
					30.91	14.3979
					30.92	14.4312
					30.93	14.48
					30.94	14.5435
					30.95	14.624
					30.96	14.7295
					30.97	14.8657
					30.98	15.0345
					30.99	15.235
					31	15.464
					31.01	15.7173
					31.02	15.9902
					31.03	16.2793
					31.04	16.581
					31.05	16.8977
					31.06	17.2293
					31.07	17.5737
					31.08	17.9303
					31.09	18.2973
					31.1	18.671
					31.11	19.0453
					31.12	19.414
					31.13	19.7697
					31.14	20.1053
					31.15	20.4146
					31.16	20.6966
					31.17	20.9562
					31.18	21.1986
					31.19	21.4276
					31.2	21.6443
					31.21	21.8497
					31.22	22.0453
					31.23	22.2353
					31.24	22.4221
					31.25	22.6047
					31.26	22.7793
					31.27	22.9437
					31.28	23.0943
					31.29	23.225
					31.3	23.3281
					31.31	23.3952
					31.32	23.4185
					31.33	23.3905
					31.34	23.306
					31.35	23.1631
					31.36	22.9646
					31.37	22.7205
					31.38	22.4409
					31.39	22.1361
					31.4	21.8136
					31.41	21.4818
					31.42	21.1503
					31.43	20.8268
					31.44	20.5178
					31.45	20.2261
					31.46	19.9508
					31.47	19.6902
					31.48	19.4413
					31.49	19.2047
					31.5	18.9808
					31.51	18.7669
					31.52	18.5603
					31.53	18.3646
					31.54	18.182
					31.55	18.0179
					31.56	17.8786
					31.57	17.7675
					31.58	17.6837
					31.59	17.6226
					31.6	17.5776
					31.61	17.5407
					31.62	17.5034
					31.63	17.4602
					31.64	17.4075
					31.65	17.3438
					31.66	17.2721
					31.67	17.1965
					31.68	17.1196
					31.69	17.0421
					31.7	16.9624
					31.71	16.8776
					31.72	16.785
					31.73	16.6847
					31.74	16.5757
					31.75	16.461
					31.76	16.344
					31.77	16.2285
					31.78	16.1184
					31.79	16.0194
					31.8	15.9388
					31.81	15.8808
					31.82	15.8472
					31.83	15.8357
					31.84	15.84
					31.85	15.8537
					31.86	15.8814
					31.87	15.9306
					31.88	16.0032
					31.89	16.0985
					31.9	16.2116
					31.91	16.3366
					31.92	16.4657
					31.93	16.5937
					31.94	16.7165
					31.95	16.8313
					31.96	16.9363
					31.97	17.0309
					31.98	17.1168
					31.99	17.1963
					32	17.2748
					32.01	17.3616
					32.02	17.4633
					32.03	17.5828
					32.04	17.7213
					32.05	17.8797
					32.06	18.058
					32.07	18.2581
					32.08	18.4784
					32.09	18.7166
					32.1	18.9676
					32.11	19.2257
					32.12	19.4864
					32.13	19.746
					32.14	20.0017
					32.15	20.2531
					32.16	20.4997
					32.17	20.7405
					32.18	20.9728
					32.19	21.1923
					32.2	21.3925
					32.21	21.5627
					32.22	21.6902
					32.23	21.77
					32.24	21.7995
					32.25	21.7814
					32.26	21.7182
					32.27	21.612
					32.28	21.465
					32.29	21.2806
					32.3	21.0616
					32.31	20.8101
					32.32	20.528
					32.33	20.2196
					32.34	19.8924
					32.35	19.558
					32.36	19.2296
					32.37	18.9206
					32.38	18.6413
					32.39	18.3999
					32.4	18.1992
					32.41	18.0374
					32.42	17.9115
					32.43	17.8212
					32.44	17.9157
					32.45	15.5292
					32.46	13.1586
					32.47	11.0846
					32.48	8.96633
					32.49	7.24935
					32.5	5.80912
					32.51	5.04218
					32.52	4.8726
					32.53	5.3698
					32.54	5.95606
					32.55	6.70376
					32.56	7.94585
					32.57	9.33531
					32.58	10.7754
					32.59	12.4511
					32.6	14.0896
					32.61	16.149
					32.62	18.324
					32.63	20.4445
					32.64	22.2011
					32.65	23.8045
					32.66	25.6015
					32.67	27.5844
					32.68	29.2263
					32.69	30.8486
					32.7	32.3956
					32.71	33.9184
					32.72	35.5299
					32.73	36.6382
					32.74	36.9553
					32.75	36.588
					32.76	35.9127
					32.77	34.7205
					32.78	33.3495
					32.79	31.9045
					32.8	30.165
					32.81	28.5053
					32.82	26.8902
					32.83	25.4022
					32.84	23.9104
					32.85	22.9305
					32.86	22.7592
					32.87	22.535
					32.88	22.5359
					32.89	23.049
					32.9	23.8272
					32.91	25.0896
					32.92	26.7165
					32.93	28.23
					32.94	29.756
					32.95	31.0121
					32.96	32.2936
					32.97	33.3958
					32.98	34.1559
					32.99	34.5032
					33	34.6189
					33.01	34.4083
					33.02	33.8464
					33.03	32.6473
					33.04	31.1855
					33.05	29.5717
					33.06	27.7636
					33.07	25.3383
					33.08	23.143
					33.09	20.8458
					33.1	18.8723
					33.11	17.3448
					33.12	16.1037
					33.13	15.0832
					33.14	14.4686
					33.15	13.7985
					33.16	13.2079
					33.17	12.7041
					33.18	12.2638
					33.19	12.0134
					33.2	12.0885
					33.21	12.5134
					33.22	13.2456
					33.23	13.78
					33.24	14.5633
					33.25	15.1476
					33.26	15.9645
					33.27	17.0758
					33.28	18.6399
					33.29	20.381
					33.3	22.6709
					33.31	25.0233
					33.32	27.676
					33.33	30.4737
					33.34	33.7415
					33.35	36.2794
					33.36	38.1587
					33.37	39.6135
					33.38	40.9921
					33.39	41.7521
					33.4	42.3729
					33.41	42.2926
					33.42	41.6221
					33.43	40.1696
					33.44	38.5548
					33.45	36.5558
					33.46	35.0543
					33.47	33.873
					33.48	32.7444
					33.49	32.1784
					33.5	32.1499
					33.51	32.7882
					33.52	33.9636
					33.53	35.2007
					33.54	36.8973
					33.55	38.018
					33.56	39.262
					33.57	40.6862
					33.58	42.274
					33.59	42.9149
					33.6	43.3383
					33.61	43.1615
					33.62	43.0117
					33.63	42.6392
					33.64	42.3039
					33.65	41.2916
					33.66	40.5098
					33.67	39.7274
					33.68	39.1638
					33.69	38.8205
					33.7	38.435
					33.71	37.8479
					33.72	37.4314
					33.73	36.7844
					33.74	36.7131
					33.75	36.6283
					33.76	36.614
					33.77	36.3143
					33.78	36.016
					33.79	35.7704
					33.8	35.5707
					33.81	35.3703
					33.82	35.0465
					33.83	34.5367
					33.84	33.7369
					33.85	32.3608
					33.86	31.4013
					33.87	30.6139
					33.88	29.7176
					33.89	28.3182
					33.9	27.1827
					33.91	26.5843
					33.92	26.4868
					33.93	26.4673
					33.94	27.198
					33.95	27.9222
					33.96	28.6535
					33.97	29.7324
					33.98	31.0657
					33.99	32.278
					34	32.7852
					34.01	33.2676
					34.02	33.6159
					34.03	33.5551
					34.04	33.4203
					34.05	32.8127
					34.06	31.9451
					34.07	30.7278
					34.08	29.4043
					34.09	28.1908
					34.1	26.9103
					34.11	25.8943
					34.12	24.564
					34.13	23.4653
					34.14	22.3409
					34.15	21.2514
					34.16	20.511
					34.17	20.0285
					34.18	19.4789
					34.19	19.0963
					34.2	19.1193
					34.21	19.7518
					34.22	20.2995
					34.23	21.2813
					34.24	22.5169
					34.25	23.3375
					34.26	23.9757
					34.27	24.6846
					34.28	25.4849
					34.29	26.2107
					34.3	26.6959
					34.31	27.2456
					34.32	27.667
					34.33	27.9885
					34.34	28.2961
					34.35	28.5492
					34.36	28.8192
					34.37	29.1465
					34.38	29.7862
					34.39	30.6174
					34.4	31.5612
					34.41	32.6228
					34.42	33.6858
					34.43	35.1666
					34.44	36.4213
					34.45	37.556
					34.46	38.5087
					34.47	39.5168
					34.48	40.5913
					34.49	41.8505
					34.5	42.6996
					34.51	43.0236
					34.52	43.206
					34.53	42.8671
					34.54	42.0448
					34.55	40.4529
					34.56	38.5026
					34.57	36.5493
					34.58	34.7191
					34.59	32.7372
					34.6	30.7122
					34.61	28.9158
					34.62	27.3076
					34.63	26.0128
					34.64	25.341
					34.65	24.8541
					34.66	24.521
					34.67	24.4594
					34.68	24.7536
					34.69	25.4176
					34.7	25.953
					34.71	26.6469
					34.72	27.5585
					34.73	27.9714
					34.74	28.2618
					34.75	28.5426
					34.76	28.6114
					34.77	28.9003
					34.78	29.3194
					34.79	29.5023
					34.8	29.3983
					34.81	29.2437
					34.82	29.2158
					34.83	28.9295
					34.84	28.7055
					34.85	28.2613
					34.86	27.6392
					34.87	26.9865
					34.88	26.5764
					34.89	26.4255
					34.9	26.3627
					34.91	26.5277
					34.92	26.8362
					34.93	27.2894
					34.94	27.7496
					34.95	27.9156
					34.96	27.8234
					34.97	28.0602
					34.98	28.8156
					34.99	29.3664
					35	29.6282
					35.01	29.8282
					35.02	29.9177
					35.03	29.8692
					35.04	30.0053
					35.05	30.1225
					35.06	29.8259
					35.07	29.7536
					35.08	30.0166
					35.09	30.3527
					35.1	30.9028
					35.11	31.3796
					35.12	31.9088
					35.13	32.227
					35.14	32.3391
					35.15	32.3113
					35.16	32.0191
					35.17	32.0962
					35.18	32.4143
					35.19	32.3469
					35.2	32.1236
					35.21	32.0531
					35.22	31.9833
					35.23	31.4366
					35.24	30.2054
					35.25	28.8677
					35.26	27.261
					35.27	26.0564
					35.28	24.6192
					35.29	22.5873
					35.3	20.5431
					35.31	18.469
					35.32	16.7538
					35.33	15.7784
					35.34	15.2177
					35.35	14.4598
					35.36	13.844
					35.37	14.0609
					35.38	15.0699
					35.39	16.5218
					35.4	18.3152
					35.41	20.4257
					35.42	22.3971
					35.43	24.0902
					35.44	26.2597
					35.45	28.7762
					35.46	31.0155
					35.47	32.88
					35.48	34.237
					35.49	34.889
					35.5	35.5942
					35.51	36.3813
					35.52	37.1947
					35.53	37.7469
					35.54	37.9292
					35.55	38.3566
					35.56	38.7742
					35.57	39.3127
					35.58	39.8514
					35.59	40.5811
					35.6	41.4081
					35.61	42.2937
					35.62	43.2082
					35.63	44.5139
					35.64	45.5789
					35.65	46.232
					35.66	47.0839
					35.67	47.7621
					35.68	48.2927
					35.69	48.349
					35.7	48.3123
					35.71	48.2532
					35.72	47.7116
					35.73	46.7382
					35.74	46.0292
					35.75	44.9987
					35.76	43.0204
					35.77	41.0641
					35.78	39.4859
					35.79	38.259
					35.8	37.4278
					35.81	37.2655
					35.82	37.6158
					35.83	38.3
					35.84	39.3235
					35.85	41.3331
					35.86	43.3472
					35.87	45.1367
					35.88	47.3781
					35.89	49.5107
					35.9	51.1626
					35.91	52.6913
					35.92	53.5984
					35.93	54.2673
					35.94	54.5589
					35.95	54.3682
					35.96	53.9323
					35.97	53.2716
					35.98	52.6492
					35.99	51.9465
					36	51.3414
					36.01	50.6396
					36.02	49.4305
					36.03	48.1426
					36.04	46.9481
					36.05	45.6456
					36.06	43.9446
					36.07	43.1362
					36.08	42.8312
					36.09	42.5629
					36.1	42.5097
					36.11	42.955
					36.12	43.4558
					36.13	44.3101
					36.14	45.3642
					36.15	46.6716
					36.16	47.2748
					36.17	47.3953
					36.18	47.3222
					36.19	46.3774
					36.2	44.7873
					36.21	43.2548
					36.22	41.5724
					36.23	40.1322
					36.24	38.5836
					36.25	37.3027
					36.26	36.475
					36.27	36.3295
					36.28	36.5851
					36.29	37.3607
					36.3	38.051
					36.31	38.5866
					36.32	39.1352
					36.33	39.9876
					36.34	41.1249
					36.35	42.4612
					36.36	43.4359
					36.37	44.7666
					36.38	45.6002
					36.39	46.4121
					36.4	47.4686
					36.41	48.5876
					36.42	49.5846
					36.43	50.2967
					36.44	50.6338
					36.45	51.0147
					36.46	50.7608
					36.47	50.3292
					36.48	49.7432
					36.49	49.403
					36.5	49.1678
					36.51	49.3643
					36.52	49.5969
					36.53	49.9279
					36.54	50.8041
					36.55	52.047
					36.56	53.7059
					36.57	55.4447
					36.58	56.9771
					36.59	58.2968
					36.6	58.7197
					36.61	59.1148
					36.62	59.6804
					36.63	60.3131
					36.64	60.9515
					36.65	61.6176
					36.66	62.0733
					36.67	63.1296
					36.68	64.5885
					36.69	66.8358
					36.7	68.8932
					36.71	70.2124
					36.72	70.9974
					36.73	71.2407
					36.74	71.3832
					36.75	71.401
					36.76	70.9198
					36.77	70.3869
					36.78	69.4716
					36.79	68.745
					36.8	68.2288
					36.81	68.6738
					36.82	69.6652
					36.83	71.8393
					36.84	75.0807
					36.85	78.9324
					36.86	83.6992
					36.87	88.9863
					36.88	94.6924
					36.89	100.292
					36.9	105.461
					36.91	110.801
					36.92	116.021
					36.93	120.695
					36.94	125.204
					36.95	129.653
					36.96	133.348
					36.97	136.903
					36.98	139.406
					36.99	140.818
					37	140.638
					37.01	139.563
					37.02	138.055
					37.03	135.871
					37.04	133.198
					37.05	129.916
					37.06	127.033
					37.07	124.34
					37.08	121.954
					37.09	120.539
					37.1	120.339
					37.11	121.386
					37.12	123.001
					37.13	126.326
					37.14	130.395
					37.15	135.143
					37.16	140.062
					37.17	145.174
					37.18	150.027
					37.19	154.623
					37.2	159.523
					37.21	164.911
					37.22	170.062
					37.23	174.73
					37.24	179.996
					37.25	185.443
					37.26	190.867
					37.27	196.063
					37.28	201.039
					37.29	205.847
					37.3	210.559
					37.31	215.217
					37.32	219.27
					37.33	222.848
					37.34	225.41
					37.35	227.63
					37.36	230.05
					37.37	232.163
					37.38	234.446
					37.39	237.327
					37.4	240.601
					37.41	244.147
					37.42	247.981
					37.43	252.889
					37.44	259.116
					37.45	266.477
					37.46	274.912
					37.47	284.651
					37.48	295.967
					37.49	308.733
					37.5	323.361
					37.51	338.991
					37.52	354.904
					37.53	371.647
					37.54	388.833
					37.55	405.853
					37.56	422.972
					37.57	439.495
					37.58	456.375
					37.59	472.462
					37.6	487.596
					37.61	502.091
					37.62	516.53
					37.63	531.307
					37.64	547.209
					37.65	564.914
					37.66	584.574
					37.67	605.659
					37.68	629.206
					37.69	655.736
					37.7	684.628
					37.71	716.528
					37.72	751.956
					37.73	790.837
					37.74	833.311
					37.75	878.538
					37.76	928.602
					37.77	983.442
					37.78	1042.72
					37.79	1106.33
					37.8	1175.56
					37.81	1249.59
					37.82	1328.45
					37.83	1413.18
					37.84	1503.92
					37.85	1601.72
					37.86	1706.75
					37.87	1819.11
					37.88	1940.53
					37.89	2070.47
					37.9	2209.61
					37.91	2361.22
					37.92	2526.13
					37.93	2704.7
					37.94	2898.11
					37.95	3106.27
					37.96	3330.94
					37.97	3571.9
					37.98	3829.91
					37.99	4105.37
					38	4395.8
					38.01	4699.46
					38.02	5015.83
					38.03	5342.95
					38.04	5679.81
					38.05	6023.74
					38.06	6372.55
					38.07	6722.07
					38.08	7069.66
					38.09	7412.21
					38.1	7746.3
					38.11	8069.09
					38.12	8376.07
					38.13	8663.84
					38.14	8927.7
					38.15	9164.39
					38.16	9370.59
					38.17	9543.49
					38.18	9679.37
					38.19	9775.62
					38.2	9829.75
					38.21	9841.45
					38.22	9809.38
					38.23	9733.59
					38.24	9615.09
					38.25	9453.71
					38.26	9252.77
					38.27	9014.47
					38.28	8742.06
					38.29	8438.13
					38.3	8105.12
					38.31	7749.61
					38.32	7376.76
					38.33	6990.87
					38.34	6596.77
					38.35	6200.11
					38.36	5805.41
					38.37	5417.39
					38.38	5040.61
					38.39	4678.66
					38.4	4334.77
					38.41	4011.68
					38.42	3710.66
					38.43	3433.52
					38.44	3179.6
					38.45	2948.88
					38.46	2740.74
					38.47	2553.29
					38.48	2383.57
					38.49	2230.59
					38.5	2091.48
					38.51	1966.08
					38.52	1851.79
					38.53	1746.25
					38.54	1648.21
					38.55	1556.55
					38.56	1471.06
					38.57	1390.57
					38.58	1314.09
					38.59	1240.49
					38.6	1171.51
					38.61	1107.11
					38.62	1046.38
					38.63	989.952
					38.64	937.867
					38.65	890.496
					38.66	847.045
					38.67	808.035
					38.68	773.001
					38.69	742.303
					38.7	714.635
					38.71	691.087
					38.72	670.959
					38.73	652.63
					38.74	635.108
					38.75	618.793
					38.76	603.143
					38.77	586.918
					38.78	570.063
					38.79	552.492
					38.8	534.117
					38.81	514.891
					38.82	494.298
					38.83	473.703
					38.84	453.595
					38.85	433.728
					38.86	414.13
					38.87	395.592
					38.88	377.846
					38.89	361.969
					38.9	348.194
					38.91	336.342
					38.92	326.547
					38.93	317.676
					38.94	310.032
					38.95	303.508
					38.96	297.311
					38.97	291.16
					38.98	285.277
					38.99	279.151
					39	272.684
					39.01	266.907
					39.02	260.287
					39.03	253.559
					39.04	246.578
					39.05	239.871
					39.06	233.427
					39.07	227.294
					39.08	221.431
					39.09	215.975
					39.1	211.115
					39.11	206.452
					39.12	202.902
					39.13	199.496
					39.14	196.112
					39.15	192.9
					39.16	189.221
					39.17	185.179
					39.18	181.16
					39.19	177.075
					39.2	172.659
					39.21	168.298
					39.22	163.265
					39.23	157.897
					39.24	152.446
					39.25	146.831
					39.26	141.254
					39.27	135.947
					39.28	130.868
					39.29	125.881
					39.3	122.293
					39.31	119.74
					39.32	118.224
					39.33	117.689
					39.34	118.833
					39.35	121.134
					39.36	123.529
					39.37	126.096
					39.38	129.014
					39.39	132.689
					39.4	136.115
					39.41	139.099
					39.42	141.486
					39.43	141.981
					39.44	141.167
					39.45	138.794
					39.46	135.332
					39.47	131.162
					39.48	126.242
					39.49	120.231
					39.5	114.431
					39.51	108.302
					39.52	102.109
					39.53	96.5044
					39.54	91.7388
					39.55	86.8332
					39.56	82.2618
					39.57	78.109
					39.58	75.0466
					39.59	73.1595
					39.6	72.081
					39.61	71.3764
					39.62	71.2791
					39.63	70.4715
					39.64	70.1071
					39.65	69.1205
					39.66	68.1502
					39.67	67.7562
					39.68	67.3284
					39.69	66.9466
					39.7	66.2687
					39.71	65.3263
					39.72	64.2831
					39.73	63.0595
					39.74	62.0574
					39.75	61.0586
					39.76	60.5525
					39.77	59.9695
					39.78	59.656
					39.79	59.4627
					39.8	59.6059
					39.81	59.246
					39.82	59.0671
					39.83	58.473
					39.84	57.8828
					39.85	56.4637
					39.86	55.7056
					39.87	55.6075
					39.88	55.68
					39.89	56.0496
					39.9	56.1078
					39.91	56.0898
					39.92	56.2415
					39.93	56.0741
					39.94	56.3452
					39.95	56.2336
					39.96	55.7722
					39.97	54.7768
					39.98	53.4219
					39.99	51.6538
					40	49.6836
					40.01	47.9796
					40.02	46.7713
					40.03	45.3151
					40.04	43.7223
					40.05	42.4781
					40.06	42.0859
					40.07	42.043
					40.08	42.3516
					40.09	42.9848
					40.1	43.5999
					40.11	44.2425
					40.12	45.0194
					40.13	45.035
					40.14	45.1893
					40.15	45.0302
					40.16	45.3498
					40.17	45.9064
					40.18	46.0856
					40.19	46.2687
					40.2	46.2216
					40.21	46.5525
					40.22	46.7398
					40.23	46.7408
					40.24	46.3629
					40.25	45.707
					40.26	44.9888
					40.27	43.8672
					40.28	42.682
					40.29	41.6675
					40.3	41.0101
					40.31	40.5527
					40.32	40.0317
					40.33	39.184
					40.34	38.9796
					40.35	39.6551
					40.36	40.7837
					40.37	41.9366
					40.38	42.9111
					40.39	44.1261
					40.4	45.0952
					40.41	45.7049
					40.42	45.5131
					40.43	44.9182
					40.44	43.9752
					40.45	43.1087
					40.46	42.531
					40.47	41.6561
					40.48	40.8334
					40.49	40.5773
					40.5	40.5646
					40.51	40.9538
					40.52	41.1956
					40.53	41.5452
					40.54	42.0528
					40.55	42.8626
					40.56	43.5202
					40.57	44.247
					40.58	44.8299
					40.59	45.4441
					40.6	45.1115
					40.61	43.907
					40.62	42.518
					40.63	40.9136
					40.64	39.6678
					40.65	37.8856
					40.66	35.659
					40.67	32.9588
					40.68	30.1092
					40.69	27.7766
					40.7	25.4589
					40.71	23.218
					40.72	20.9798
					40.73	19.4888
					40.74	18.2537
					40.75	17.8632
					40.76	18.274
					40.77	19.4778
					40.78	21.0388
					40.79	23.2445
					40.8	25.3715
					40.81	27.7447
					40.82	30.0908
					40.83	32.4583
					40.84	35.1343
					40.85	37.0261
					40.86	38.931
					40.87	45.575
					40.88	43.9886
					40.89	45.6051
					40.9	46.545
					40.91	41.3236
					40.92	35.8934
					40.93	41.2543
					40.94	34.8604
					40.95	39.4747
					40.96	37.1798
					40.97	33.9434
					40.98	31.4122
					40.99	24.4246
					41	32.4714
					41.01	24.273
					41.02	25.2625
					41.03	15.8441
					41.04	14.4462
					41.05	12.5727
					41.06	12.409
					41.07	15.1471
					41.08	20.4103
					41.09	29.1674
					41.1	29.3439
					41.11	30.6976
					41.12	35.6992
					41.13	42.1726
					41.14	43.7826
					41.15	47.3315
					41.16	48.7516
					41.17	48.0716
					41.18	45.5152
					41.19	39.07
					41.2	33.8787
					41.21	26.6934
					41.22	24.1906
					41.23	15.7989
					41.24	13.2664
					41.25	5.34783
					41.26	3.30827
					41.27	4.70317
					41.28	10.5701
					41.29	10.8366
					41.3	10.0863
					41.31	12.3874
					41.32	10.1451
					41.33	13.0647
					41.34	11.6358
					41.35	8.55999
					41.36	12.7617
					41.37	22.1733
					41.38	29.561
					41.39	33.782
					41.4	40.7767
					41.41	42.9918
					41.42	40.2364
					41.43	44.0366
					41.44	45.4603
					41.45	44.5858
					41.46	47.6012
					41.47	48.7071
					41.48	50.0755
					41.49	47.135
					41.5	42.0402
					41.51	34.7911
					41.52	25.0425
					41.53	22.5688
					41.54	15.4148
					41.55	8.47826
					41.56	13.0007
					41.57	17.9255
					41.58	16.1782
					41.59	13.439
					41.6	11.6404
					41.61	7.02288
					41.62	5.63158
					41.63	10.5937
					41.64	9.38738
					41.65	7.54691
					41.66	11.2076
					41.67	8.47499
					41.68	8.7218
					41.69	8.67833
					41.7	8.05884
					41.71	6.90651
					41.72	5.22131
					41.73	4.88428
					41.74	3.33638
					41.75	2.17097
					41.76	3.03073
					41.77	-0.33279
					41.78	2.00523
					41.79	7.25531
					41.8	11.5378
					41.81	14.8526
					41.82	17.1291
					41.83	17.6345
					41.84	20.7535
					41.85	24.3282
					41.86	26.5884
					41.87	27.677
					41.88	31.0226
					41.89	31.0536
					41.9	30.1308
					41.91	26.7944
					41.92	24.1563
					41.93	20.3217
					41.94	16.9147
					41.95	10.5332
					41.96	5.18339
					41.97	3.51618
					41.98	7.32102
					41.99	8.75221
					42	7.20105
					42.01	1.32592
					42.02	0.69827
					42.03	1.42857
					42.04	0.12815
					42.05	6.68715
					42.06	11.2488
					42.07	15.1082
					42.08	18.0324
					42.09	20.0771
					42.1	21.0749
					42.11	18.3236
					42.12	21.4475
					42.13	22.3939
					42.14	22.3367
					42.15	21.2759
					42.16	19.3253
					42.17	14.4413
					42.18	16.4472
					42.19	16.5535
					42.2	15.375
					42.21	9.5018
					42.22	12.4635
					42.23	10.6509
					42.24	12.4557
					42.25	20.7797
					42.26	23.0762
					42.27	24.4332
					42.28	24.7078
					42.29	23.9559
					42.3	20.9477
					42.31	12.3887
					42.32	18.0608
					42.33	19.3047
					42.34	19.2507
					42.35	16.0543
					42.36	14.4296
					42.37	15.73
					42.38	20.3164
					42.39	15.4747
					42.4	15.8195
					42.41	14.9451
					42.42	18.355
					42.43	19.32
					42.44	18.578
					42.45	18.7872
					42.46	19.2788
					42.47	15.4815
					42.48	14.7493
					42.49	10.0808
					42.5	8.76169
					42.51	1.02027
					42.52	12.8264
					42.53	16.7182
					42.54	19.4037
					42.55	20.8271
					42.56	24.1085
					42.57	24.4436
					42.58	23.677
					42.59	21.8088
					42.6	25.2448
					42.61	23.8424
					42.62	21.5705
					42.63	14.2922
					42.64	7.49232
					42.65	11.103
					42.66	11.1994
					42.67	10.0176
					42.68	11.7081
					42.69	9.69925
					42.7	11.1641
					42.71	7.64302
					42.72	14.3557
					42.73	12.5005
					42.74	16.4282
					42.75	19.372
					42.76	21.422
					42.77	22.4354
					42.78	22.4681
					42.79	21.5201
					42.8	19.5914
					42.81	16.1229
					42.82	12.5433
					42.83	7.95031
					42.84	9.02059
					42.85	13.3933
					42.86	11.4783
					42.87	8.26316
					42.88	7.57502
					42.89	5.30566
					42.9	1.03269
					42.91	-0.3864
					42.92	0.62733
					42.93	1.80745
					42.94	8.78424
					42.95	11.2867
					42.96	13.2367
					42.97	14.4665
					42.98	15.1811
					42.99	15.6813
					43	15.6061
					43.01	14.9555
					43.02	14.6319
					43.03	13.2066
					43.04	13.3139
					43.05	13.466
					43.06	13.6078
					43.07	13.7355
					43.08	13.8443
					43.09	13.9271
					43.1	13.9801
					43.11	14.0058
					43.12	14.0099
					43.13	13.9987
					43.14	13.9769
					43.15	13.9473
					43.16	13.91
					43.17	13.8615
					43.18	13.7971
					43.19	13.7138
					43.2	13.613
					43.21	13.497
					43.22	13.3676
					43.23	13.2267
					43.24	13.0791
					43.25	12.9299
					43.26	12.786
					43.27	12.6515
					43.28	12.5291
					43.29	12.42
					43.3	12.3243
					43.31	12.2445
					43.32	12.1794
					43.33	12.1245
					43.34	12.0742
					43.35	12.0214
					43.36	11.9584
					43.37	11.8804
					43.38	11.7837
					43.39	11.6659
					43.4	11.5275
					43.41	11.3707
					43.42	11.1984
					43.43	11.014
					43.44	10.8222
					43.45	10.6281
					43.46	10.4375
					43.47	10.2567
					43.48	10.0944
					43.49	9.95679
					43.5	9.84595
					43.51	9.76105
					43.52	9.70428
					43.53	9.67719
					43.54	9.67924
					43.55	9.70762
					43.56	9.76009
					43.57	9.83712
					43.58	9.94224
					43.59	10.0795
					43.6	10.2513
					43.61	10.4564
					43.62	10.6959
					43.63	10.9764
					43.64	11.3011
					43.65	11.6676
					43.66	12.0685
					43.67	12.4955
					43.68	12.9392
					43.69	13.3896
					43.7	13.8373
					43.71	14.2754
					43.72	14.6974
					43.73	15.0986
					43.74	15.4742
					43.75	15.8192
					43.76	16.1285
					43.77	16.3972
					43.78	16.6227
					43.79	16.8065
					43.8	16.9542
					43.81	17.0706
					43.82	17.1606
					43.83	17.2289
					43.84	17.2803
					43.85	17.3192
					43.86	17.3502
					43.87	17.3779
					43.88	17.4065
					43.89	17.4395
					43.9	17.4792
					43.91	17.5277
					43.92	17.5828
					43.93	17.639
					43.94	17.6927
					43.95	17.7425
					43.96	17.7885
					43.97	17.8279
					43.98	17.8537
					43.99	17.8568
					44	17.8282
					44.01	17.7692
					44.02	17.6826
					44.03	17.5695
					44.04	17.4309
					44.05	17.2672
					44.06	17.0782
					44.07	16.8635
					44.08	16.6219
					44.09	16.3526
					44.1	16.057
					44.11	15.7393
					44.12	15.4042
					44.13	15.0561
					44.14	14.6982
					44.15	14.3321
					44.16	13.9584
					44.17	13.5781
					44.18	13.1967
					44.19	12.8205
					44.2	12.4559
					44.21	12.1082
					44.22	11.7809
					44.23	11.4764
					44.24	11.1985
					44.25	10.949
					44.26	10.7266
					44.27	10.5307
					44.28	10.3617
					44.29	10.219
					44.3	10.1021
					44.31	10.0074
					44.32	9.92903
					44.33	9.8669
					44.34	9.82388
					44.35	9.80299
					44.36	9.80461
					44.37	9.82754
					44.38	9.86891
					44.39	9.92377
					44.4	9.98602
					44.41	10.051
					44.42	10.1148
					44.43	10.175
					44.44	10.2293
					44.45	10.2744
					44.46	10.3058
					44.47	10.3175
					44.48	10.3018
					44.49	10.2532
					44.5	10.1721
					44.51	10.062
					44.52	9.92849
					44.53	9.77798
					44.54	9.61879
					44.55	9.45908
					44.56	9.30713
					44.57	9.17106
					44.58	9.05674
					44.59	8.96657
					44.6	8.90068
					44.61	8.86024
					44.62	8.84703
					44.63	8.86132
					44.64	8.90166
					44.65	8.9675
					44.66	9.05678
					44.67	9.16587
					44.68	9.29107
					44.69	9.42624
					44.7	9.56254
					44.71	9.69521
					44.72	9.82228
					44.73	9.94093
					44.74	10.049
					44.75	10.1462
					44.76	10.2323
					44.77	10.306
					44.78	10.3654
					44.79	10.4089
					44.8	10.4364
					44.81	10.4552
					44.82	10.4734
					44.83	10.4974
					44.84	10.5319
					44.85	10.5813
					44.86	10.6526
					44.87	10.7517
					44.88	10.8845
					44.89	11.0564
					44.9	11.2692
					44.91	11.521
					44.92	11.8057
					44.93	12.1142
					44.94	12.4398
					44.95	12.7779
					44.96	13.1233
					44.97	13.4707
					44.98	13.8161
					44.99	14.1552
					45	14.485
					45.01	14.8057
					45.02	15.1158
					45.03	15.4127
					45.04	15.6967
					45.05	15.9708
					45.06	16.2394
					45.07	16.5049
					45.08	16.7674
					45.09	17.0252
					45.1	17.2753
					45.11	17.5138
					45.12	17.7387
					45.13	17.9512
					45.14	18.1526
					45.15	18.3445
					45.16	18.5277
					45.17	18.7032
					45.18	18.8715
					45.19	19.035
					45.2	19.1959
					45.21	19.3544
					45.22	19.5092
					45.23	19.6567
					45.24	19.7948
					45.25	19.9217
					45.26	20.0401
					45.27	20.1526
					45.28	20.2597
					45.29	20.3607
					45.3	20.454
					45.31	20.5363
					45.32	20.6046
					45.33	20.6575
					45.34	20.6937
					45.35	20.7117
					45.36	20.7092
					45.37	20.6831
					45.38	20.6325
					45.39	20.5585
					45.4	20.4626
					45.41	20.3524
					45.42	20.2419
					45.43	20.1439
					45.44	20.0669
					45.45	20.0209
					45.46	20.012
					45.47	20.043
					45.48	20.1181
					45.49	20.2392
					45.5	20.4039
					45.51	20.61
					45.52	20.8536
					45.53	21.1272
					45.54	21.4193
					45.55	21.7161
					45.56	22.0067
					45.57	22.2812
					45.58	22.5337
					45.59	22.7641
					45.6	22.9741
					45.61	23.1675
					45.62	23.3469
					45.63	23.514
					45.64	23.6712
					45.65	23.8207
					45.66	23.9648
					45.67	24.1041
					45.68	24.2384
					45.69	24.3704
					45.7	24.5055
					45.71	24.6478
					45.72	24.7989
					45.73	24.9583
					45.74	25.1292
					45.75	25.3147
					45.76	25.517
					45.77	25.7361
					45.78	25.9692
					45.79	26.2128
					45.8	26.4629
					45.81	26.7135
					45.82	26.9568
					45.83	27.1851
					45.84	27.3893
					45.85	27.5606
					45.86	27.6917
					45.87	27.7792
					45.88	27.8202
					45.89	27.8154
					45.9	27.7707
					45.91	27.6941
					45.92	27.5916
					45.93	27.4658
					45.94	27.3188
					45.95	27.154
					45.96	26.9809
					45.97	26.811
					45.98	26.6521
					45.99	26.5102
					46	26.3964
					46.01	26.3219
					46.02	26.2956
					46.03	26.3255
					46.04	26.4175
					46.05	26.5734
					46.06	26.7946
					46.07	27.0781
					46.08	27.4141
					46.09	27.7856
					46.1	28.1708
					46.11	28.5534
					46.12	28.9243
					46.13	29.2761
					46.14	29.5988
					46.15	29.8832
					46.16	30.1205
					46.17	30.3046
					46.18	30.4354
					46.19	30.518
					46.2	30.5621
					46.21	30.5809
					46.22	30.5876
					46.23	30.5959
					46.24	30.6199
					46.25	30.6711
					46.26	30.7591
					46.27	30.8896
					46.28	31.0656
					46.29	31.2936
					46.3	31.575
					46.31	31.9099
					46.32	32.2955
					46.33	32.7283
					46.34	33.2013
					46.35	33.7031
					46.36	34.2206
					46.37	34.7374
					46.38	35.2349
					46.39	35.6965
					46.4	36.1119
					46.41	36.4692
					46.42	36.7565
					46.43	36.9628
					46.44	37.0832
					46.45	37.1155
					46.46	37.0602
					46.47	36.9221
					46.48	36.7073
					46.49	36.4246
					46.5	36.0912
					46.51	35.7289
					46.52	35.3568
					46.53	34.9901
					46.54	34.6417
					46.55	34.321
					46.56	34.0354
					46.57	33.79
					46.58	33.591
					46.59	33.4442
					46.6	33.3528
					46.61	33.3186
					46.62	33.3398
					46.63	33.4089
					46.64	33.5127
					46.65	33.6383
					46.66	33.7741
					46.67	33.9112
					46.68	34.0384
					46.69	34.1408
					46.7	34.2078
					46.71	34.2322
					46.72	34.2083
					46.73	34.1335
					46.74	34.0089
					46.75	33.8358
					46.76	33.6214
					46.77	33.3757
					46.78	33.1094
					46.79	32.8303
					46.8	32.5468
					46.81	32.2733
					46.82	32.0303
					46.83	31.8356
					46.84	31.7027
					46.85	31.6406
					46.86	31.6532
					46.87	31.7445
					46.88	31.915
					46.89	32.1604
					46.9	32.4736
					46.91	32.8511
					46.92	33.2892
					46.93	33.7814
					46.94	34.3163
					46.95	34.8823
					46.96	35.4687
					46.97	36.0618
					46.98	36.6452
					46.99	37.2075
					47	37.7348
					47.01	38.2138
					47.02	38.6362
					47.03	39.0007
					47.04	39.3083
					47.05	39.56
					47.06	39.7581
					47.07	39.9081
					47.08	40.0164
					47.09	40.0883
					47.1	40.1321
					47.11	40.159
					47.12	40.1805
					47.13	40.2082
					47.14	40.2509
					47.15	40.3139
					47.16	40.4065
					47.17	40.5379
					47.18	40.7121
					47.19	40.9245
					47.2	41.17
					47.21	41.443
					47.22	41.7355
					47.23	42.0375
					47.24	42.3387
					47.25	42.6345
					47.26	42.9183
					47.27	43.1817
					47.28	43.4156
					47.29	43.6154
					47.3	43.7755
					47.31	43.8938
					47.32	43.9721
					47.33	44.0136
					47.34	44.0229
					47.35	44.0095
					47.36	43.9831
					47.37	43.9534
					47.38	43.9316
					47.39	43.9271
					47.4	43.9464
					47.41	43.9937
					47.42	44.0676
					47.43	44.1672
					47.44	44.2943
					47.45	44.4486
					47.46	44.6273
					47.47	44.8247
					47.48	45.035
					47.49	45.2518
					47.5	45.4696
					47.51	45.6829
					47.52	45.8905
					47.53	46.0885
					47.54	46.2696
					47.55	46.4291
					47.56	46.5635
					47.57	46.6687
					47.58	46.7424
					47.59	46.7867
					47.6	46.8037
					47.61	46.7949
					47.62	46.76
					47.63	46.6975
					47.64	46.6052
					47.65	46.4864
					47.66	46.3491
					47.67	46.2024
					47.68	46.0522
					47.69	45.9009
					47.7	45.7479
					47.71	45.5876
					47.72	45.4154
					47.73	45.227
					47.74	45.0198
					47.75	44.7929
					47.76	44.5469
					47.77	44.2847
					47.78	44.0074
					47.79	43.7115
					47.8	43.3905
					47.81	43.0406
					47.82	42.6578
					47.83	42.2389
					47.84	41.7768
					47.85	41.26
					47.86	40.6838
					47.87	40.0492
					47.88	39.3624
					47.89	38.6317
					47.9	37.869
					47.91	37.0857
					47.92	36.2899
					47.93	35.4897
					47.94	34.6897
					47.95	33.8978
					47.96	33.1209
					47.97	32.3671
					47.98	31.645
					47.99	30.9675
					48	30.3448
					48.01	29.7808
					48.02	29.273
					48.03	28.8143
					48.04	28.3981
					48.05	28.0189
					48.06	27.6702
					48.07	27.3434
					48.08	27.0317
					48.09	26.7341
					48.1	26.4562
					48.11	26.2033
					48.12	25.9751
					48.13	25.7698
					48.14	25.5862
					48.15	25.4238
					48.16	25.2813
					48.17	25.1553
					48.18	25.0417
					48.19	24.9384
					48.2	24.8467
					48.21	24.9958
					48.22	25.4098
					48.23	25.8193
					48.24	26.2243
					48.25	26.6249
					48.26	27.021
					48.27	27.4126
					48.28	27.7998
					48.29	28.1825
					48.3	28.5608
					48.31	28.9348
					48.32	29.3045
					48.33	29.6704
					48.34	30.0328
					48.35	30.3917
					48.36	30.7466
					48.37	31.0971
					48.38	31.4429
					48.39	31.7838
					48.4	32.1194
					48.41	32.4493
					48.42	32.7733
					48.43	33.0913
					48.44	33.4033
					48.45	33.709
					48.46	34.0077
					48.47	34.2986
					48.48	34.5806
					48.49	34.853
					48.5	35.1149
					48.51	35.3654
					48.52	35.6035
					48.53	35.8277
					48.54	36.0361
					48.55	36.2254
					48.56	36.3909
					48.57	36.5261
					48.58	36.6244
					48.59	36.5627
					48.6	36.5137
					48.61	36.4792
					48.62	36.4593
					48.63	36.4552
					48.64	36.4686
					48.65	36.4999
					48.66	36.5472
					48.67	36.6082
					48.68	36.6795
					48.69	36.7553
					48.7	36.8293
					48.71	36.8925
					48.72	36.9335
					48.73	36.946
					48.74	36.9279
					48.75	36.8796
					48.76	36.8016
					48.77	36.6921
					48.78	36.5491
					48.79	36.3705
					48.8	36.1536
					48.81	35.8975
					48.82	35.6011
					48.83	35.2652
					48.84	34.8964
					48.85	34.506
					48.86	34.1061
					48.87	33.7084
					48.88	33.325
					48.89	32.9647
					48.9	32.6377
					48.91	32.3567
					48.92	32.1315
					48.93	31.9667
					48.94	31.8612
					48.95	31.8105
					48.96	31.8045
					48.97	31.828
					48.98	31.8661
					48.99	31.9081
					49	31.9481
					49.01	31.9818
					49.02	32.0066
					49.03	32.0212
					49.04	32.0229
					49.05	32.01
					49.06	31.9795
					49.07	31.9302
					49.08	31.8634
					49.09	31.7885
					49.1	31.7168
					49.11	31.6568
					49.12	31.6148
					49.13	31.5958
					49.14	31.6029
					49.15	31.6371
					49.16	31.6998
					49.17	31.7947
					49.18	31.9255
					49.19	32.0931
					49.2	32.2966
					49.21	32.5324
					49.22	32.7952
					49.23	33.0786
					49.24	33.3771
					49.25	33.6834
					49.26	33.9885
					49.27	34.2871
					49.28	34.5743
					49.29	34.8447
					49.3	35.0958
					49.31	35.3287
					49.32	35.5469
					49.33	35.7504
					49.34	35.9371
					49.35	36.1078
					49.36	36.262
					49.37	36.3987
					49.38	36.5168
					49.39	36.6178
					49.4	36.707
					49.41	36.7884
					49.42	36.8637
					49.43	36.933
					49.44	36.9947
					49.45	37.0485
					49.46	37.0956
					49.47	37.1353
					49.48	37.1652
					49.49	37.182
					49.5	37.1814
					49.51	37.1602
					49.52	37.1165
					49.53	37.048
					49.54	36.9517
					49.55	36.8255
					49.56	36.6656
					49.57	36.4689
					49.58	36.233
					49.59	35.9549
					49.6	35.6301
					49.61	35.255
					49.62	34.8292
					49.63	34.3541
					49.64	33.832
					49.65	33.2635
					49.66	32.6499
					49.67	31.9982
					49.68	31.3164
					49.69	30.6138
					49.7	29.9024
					49.71	29.1975
					49.72	28.5126
					49.73	27.8593
					49.74	27.2491
					49.75	26.6905
					49.76	26.1886
					49.77	25.7462
					49.78	25.3637
					49.79	25.0424
					49.8	24.7801
					49.81	24.5729
					49.82	24.4137
					49.83	24.2894
					49.84	24.1848
					49.85	24.0905
					49.86	23.9987
					49.87	23.9011
					49.88	23.7918
					49.89	23.6685
					49.9	23.5303
					49.91	23.376
					49.92	23.2057
					49.93	23.021
					49.94	22.8271
					49.95	22.631
					49.96	22.4404
[truncated: 5,004 more rows]

## Sheet: Fig. 2
Fig. 2a												Fig. 2b
-50		RT		900		1000		1100				-50		RT		900		1000		1100
Strain	Stress (MPa)	Strain	Stress (MPa)	Strain	Stress (MPa)	Strain	Stress (MPa)	Strain	Stress (MPa)			ln(True Strain)	ln(True Stress)	ln(True Strain)	ln(True Stress)	ln(True Strain)	ln(True Stress)	ln(True Strain)	ln(True Stress)	ln(True Strain)	ln(True Stress)
0	0.23704	7.1e-05	9.51215	1.52766e-05	0.96042	9.5638e-05	3.8681	6.13575e-05	1.65025			-4.83921	6.71378	-5.08793	6.58685	-4.98431	5.92293	-4.5848	5.93397	-4.35198	5.75438
0	0.23704	5.3e-05	7.10062	4.97503e-05	3.12774	0.000159068	6.43355	6.37904e-05	1.71568			-4.82608	6.7151	-5.07954	6.58836	-4.9626	5.92728	-4.56784	5.93729	-4.33716	5.75839
0	0.23704	0.000127	17.0147	9.57837e-05	6.02179	0.000173055	6.99926	9.73668e-05	2.61874			-4.79541	6.71809	-5.0582	6.5919	-4.94134	5.93141	-4.55117	5.94072	-4.32255	5.76219
1.03825e-05	1.58468	8.2e-05	10.9859	0.00012247	7.69955	0.000184638	7.46772	0.000141461	3.80467			-4.77647	6.72004	-5.03507	6.59559	-4.92053	5.93521	-4.53477	5.94362	-4.30815	5.76631
1.40928e-05	2.06686	0.000134	17.9525	0.000148624	9.34381	0.00022772	9.21019	0.000145179	3.90469			-4.75697	6.72183	-5.03892	6.59507	-4.90015	5.93881	-4.51864	5.94672	-4.29396	5.76997
1.78031e-05	2.54935	0.000365	48.9005	0.000152982	9.61778	0.000231119	9.34766	0.000202363	5.44268			-4.73939	6.72345	-5.0533	6.5927	-4.88018	5.9423	-4.50277	5.9495	-4.27998	5.77417
2.15134e-05	3.03216	0.000408	54.6613	0.000154592	9.71897	0.000239728	9.69585	0.000236037	6.34837			-4.72774	6.72459	-5.04827	6.59357	-4.8606	5.94604	-4.48715	5.95247	-4.26619	5.77805
2.52236e-05	3.51528	0.000483	64.7094	0.000166859	10.4902	0.000244521	9.8897	0.000271062	7.29038			-4.71712	6.72554	-5.04471	6.5942	-4.8414	5.94929	-4.47178	5.95534	-4.25258	5.78195
2.89339e-05	3.99872	0.000444	59.4844	0.000170936	10.7465	0.000269843	10.9139	0.000343197	9.23048			-4.69656	6.72745	-5.03828	6.59516	-4.82257	5.95288	-4.45664	5.95827	-4.23917	5.78563
3.26442e-05	4.48249	0.000462	61.8959	0.000193109	12.1405	0.000275872	11.1577	0.000399275	10.7387			-4.67179	6.72981	-5.02505	6.59712	-4.80409	5.95609	-4.44172	5.96111	-4.22593	5.78947
3.63545e-05	4.96657	0.000473	63.3697	0.000197318	12.4051	0.000276814	11.1958	0.000458326	12.327			-4.66146	6.73081	-5.01513	6.59869	-4.78594	5.95947	-4.42703	5.96417	-4.21287	5.7929
4.00648e-05	5.45097	0.000555	74.3555	0.000231189	14.5345	0.000304938	12.3333	0.000490192	13.184			-4.63155	6.73374	-5.0092	6.59958	-4.76812	5.96282	-4.41256	5.96707	-4.19998	5.79705
4.37751e-05	5.9357	0.000611	81.8581	0.00026294	16.5307	0.00031349	12.6792	0.000527698	14.1928			-4.62166	6.73472	-5.00159	6.60058	-4.75062	5.96599	-4.39829	5.97012	-4.18726	5.80066
4.74854e-05	6.42075	0.000629	84.2696	0.000274059	17.2297	0.000355451	14.3763	0.00052978	14.2487			-4.59731	6.73716	-5.00036	6.60074	-4.73342	5.96919	-4.38423	5.97298	-4.1747	5.8042
5.11957e-05	6.90613	0.000672	90.0305	0.000296945	18.6685	0.000383755	15.5211	0.000554605	14.9164			-4.5844	6.73847	-5.00144	6.6006	-4.71651	5.9727	-4.37036	5.9758	-4.16229	5.80747
5.49059e-05	7.39182	0.000742	99.4086	0.000343352	21.5861	0.000417807	16.8983	0.000568094	15.2792			-4.56736	6.7402	-4.99651	6.60129	-4.70005	5.97594	-4.35669	5.97867	-4.15005	5.8108
5.86162e-05	7.87784	0.000774	103.696	0.000347513	21.8477	0.000453528	18.343	0.00058921	15.8472			-4.54783	6.74222	-4.97476	6.60425	-4.6837	5.97927	-4.3432	5.98165	-4.13795	5.81453
6.23265e-05	8.36419	0.000679	90.9683	0.000368344	23.1573	0.000503	20.3439	0.000616864	16.5909			-4.53533	6.74352	-4.97656	6.60399	-4.66761	5.98292	-4.3299	5.9847	-4.126	5.81762
6.60368e-05	8.85085	0.000606	81.1882	0.000389188	24.4677	0.000508417	20.563	0.000661497	17.7914			-4.51922	6.74521	-4.97055	6.60481	-4.65178	5.98615	-4.31677	5.98739	-4.11419	5.8206
6.97471e-05	9.33785	0.000569	76.2311	0.000407766	25.6357	0.000510294	20.6389	0.000706435	19			-4.50058	6.74661	-4.95627	6.6068	-4.6362	5.98921	-4.30381	5.99012	-4.10252	5.82359
7.34574e-05	9.82516	0.000483	64.7094	0.000414141	26.0364	0.000522097	21.1163	0.000722715	19.4378			-4.48644	6.74796	-4.96294	6.60589	-4.62086	5.99235	-4.29102	5.9928	-4.09099	5.83085
7.71677e-05	10.3128	0.000504	67.5229	0.000417478	26.2463	0.000534657	21.6243	0.000768635	20.6729			-4.469	6.74966	-4.96562	6.60554	-4.60576	5.99531	-4.2784	5.99559	-4.07959	5.83396
8.0878e-05	10.8008	0.000566	75.8292	0.00045996	28.917	0.00055071	22.2736	0.000779334	20.9607			-4.4511	6.75131	-4.95141	6.60757	-4.59088	5.99854	-4.26593	5.99834	-4.06832	5.83609
8.45883e-05	11.289	0.000667	89.3606	0.000477525	30.0214	0.000554792	22.4387	0.000859802	23.1249			-4.43748	6.75261	-4.92045	6.61207	-4.57622	6.00171	-4.25362	6.00091	-4.05719	5.83919
8.82985e-05	11.7776	0.000745	99.8106	0.000484874	30.4834	0.00056342	22.7876	0.000863513	23.2247			-4.42947	6.75346	-4.90127	6.61477	-4.56178	6.0051	-4.24147	6.00359	-4.04617	5.84228
9.20088e-05	12.2665	0.000749	100.346	0.000487449	30.6453	0.000592223	23.9526	0.000899493	24.1924			-4.41728	6.75456	-4.90001	6.61497	-4.54754	6.00797	-4.22946	6.0063	-4.03528	5.8444
9.57191e-05	12.7558	0.000853	114.28	0.000487764	30.6651	0.000617546	24.9768	0.000976291	26.2579			-4.41784	6.75451	-4.89458	6.61573	-4.5335	6.01111	-4.21759	6.00903	-4.02451	5.84747
9.94294e-05	13.2453	0.000883	118.299	0.000502142	31.569	0.000620663	25.1029	0.00101	27.1016			-4.39836	6.75631	-4.895	6.61568	-4.51967	6.01412	-4.20587	6.01163	-4.01385	5.84958
0.00010314	13.7352	0.000851	114.012	0.000508559	31.9724	0.000624946	25.2761	0.00109	29.2503			-4.38656	6.75742	-4.87725	6.6181	-4.50602	6.01691	-4.19428	6.01427	-4.00331	5.85264
0.00010685	14.2253	0.000824	110.394	0.000511041	32.1284	0.000628719	25.4287	0.00112	30.2228			-4.37772	6.75823	-4.89403	6.6158	-4.49256	6.01969	-4.18283	6.01673	-3.99288	5.85474
0.00011056	14.7158	0.000911	122.05	0.000531312	33.4029	0.00063203	25.5626	0.0012	32.364			-4.36875	6.75903	-4.88423	6.61717	-4.47928	6.0226	-4.17151	6.01929	-3.98256	5.85779
0.000114271	15.2066	0.000847	113.476	0.000544003	34.2007	0.00063301	25.6022	0.00126	33.9561			-4.35135	6.7606	-4.85393	6.62114	-4.46617	6.02533	-4.16032	6.02163	-3.97235	5.85988
0.000117981	15.6977	0.000785	105.17	0.0005504	34.6029	0.000696258	28.1603	0.00128	34.3439			-4.34312	6.76132	-4.83585	6.62344	-4.45324	6.02808	-4.14926	6.02394	-3.96224	5.86291
0.000121691	16.1891	0.000792	106.107	0.000553294	34.7848	0.0007046	28.4977	0.00128	34.4182			-4.3346	6.76208	-4.83546	6.62349	-4.44047	6.03118	-4.13831	6.02625	-3.95223	5.865
0.000125401	16.6808	0.000845	113.208	0.000626932	39.4143	0.0007384	29.8648	0.0013	35.0927			-4.32247	6.76315	-4.82803	6.6244	-4.42787	6.0342	-4.12749	6.02862	-3.94233	5.86802
0.000129112	17.1728	0.000987	132.232	0.000627566	39.4542	0.000749006	30.2937	0.00131	35.3634			-4.30586	6.76463	-4.83389	6.62368	-4.41542	6.03751	-4.11679	6.03088	-3.93253	5.86915
0.000132822	17.6651	0.000987	132.232	0.000675412	42.4622	0.000813534	32.9036	0.00136	36.6393			-4.2939	6.76571	-4.82648	6.6246	-4.40313	6.0402	-4.1062	6.03325	-3.92282	5.87309
0.000136532	18.1578	0.00108	144.156	0.000681929	42.8719	0.000817867	33.0788	0.00142	38.1368			-4.28031	6.76694	-4.8145	6.62604	-4.391	6.0428	-4.09572	6.03561	-3.91321	5.87516
0.000140243	18.6507	0.0011	147.371	0.000733398	46.1077	0.00081995	33.163	0.00143	38.4524			-4.24767	6.76997	-4.80977	6.62659	-4.379	6.0453	-4.08536	6.03787	-3.90369	5.87722
0.000143953	19.1439	0.00104	139.735	0.00074042	46.5492	0.000966421	39.0871	0.00144	38.8453			-4.23539	6.77114	-4.80342	6.62737	-4.36716	6.04803	-4.0751	6.04006	-3.89426	5.88021
0.000147663	19.6374	0.00105	140.003	0.000756904	47.5855	0.000978205	39.5637	0.00147	39.4852			-4.22151	6.77247	-4.78151	6.62989	-4.35545	6.05035	-4.06495	6.04225	-3.88492	5.88226
0.000151373	20.1311	0.0011	147.505	0.000762252	47.9218	0.000996356	40.2978	0.00153	41.2223			-4.23529	6.77115	-4.78424	6.62957	-4.34399	6.05279	-4.0549	6.04444	-3.87567	5.88431
0.000155084	20.6252	0.00121	161.84	0.000792192	49.804	0.00102	41.1684	0.00157	42.1725			-4.19118	6.77543	-4.78176	6.62986	-4.33256	6.05521	-4.04495	6.04654	-3.86651	5.88635
0.000158794	21.1196	0.00121	162.108	0.000796741	50.09	0.00102	41.1826	0.00161	43.2968			-4.18329	6.77622	-4.76652	6.63163	-4.32125	6.05777	-4.03511	6.04864	-3.85743	5.88932
0.000162504	21.6142	0.00127	170.683	0.00079803	50.171	0.00103	41.6376	0.00167	44.9283			-4.18984	6.77557	-4.76165	6.63218	-4.31007	6.06016	-4.02536	6.05071	-3.84844	5.89135
0.000166215	22.1091	0.0012	160.635	0.000803548	50.5179	0.00104	42.2539	0.00174	46.6841			-4.15024	6.77955	-4.75959	6.63241	-4.29902	6.06256	-4.0157	6.05279	-3.83952	5.8943
0.000169925	22.6043	0.00135	180.865	0.0008242	51.8163	0.00105	42.3884	0.00176	47.4615			-4.13951	6.78065	-4.76093	6.63226	-4.28809	6.06476	-4.00615	6.05479	-3.83069	5.89541
0.000173635	23.0998	0.00139	186.09	0.000876764	55.1209	0.0011	44.3586	0.00179	48.2676			-4.13506	6.78111	-4.76202	6.63213	-4.27728	6.06694	-3.99668	6.05683	-3.82194	5.89744
0.000177345	23.5955	0.00144	193.324	0.000877364	55.1587	0.00112	45.4662	0.00189	50.8187			-4.14993	6.78064	-4.75283	6.63317	-4.26658	6.06926	-3.9873	6.05879	-3.81326	5.90038
0.000181056	24.0916	0.00148	197.745	0.000892193	56.0909	0.00114	46.0683	0.0019	50.9759			-4.13029	6.78244	-4.74123	6.63446	-4.25601	6.07135	-3.97801	6.0608	-3.80466	5.90148
0.000184766	24.5879	0.00154	206.856	0.000914628	57.5014	0.00115	46.4035	0.00193	51.8868			-4.08986	6.78614	-4.73106	6.63568	-4.24554	6.07337	-3.96881	6.06275	-3.79614	5.90441
0.000190485	25.3533	0.00162	216.77	0.000916577	57.6239	0.00115	46.6001	0.00212	57.0893			-4.08993	6.78613	-4.72332	6.63665	-4.23518	6.07551	-3.9597	6.06471	-3.78769	5.90642
0.00019396	25.8187	0.00154	206.856	0.000918817	57.7648	0.00118	47.8193	0.00216	58.1432			-4.10706	6.78453	-4.70768	6.63851	-4.22493	6.07755	-3.95067	6.06658	-3.77931	5.90842
0.000203929	27.1553	0.00156	209.401	0.000941259	59.1756	0.00127	51.3853	0.00224	60.1273			-4.07491	6.78753	-4.71773	6.63733	-4.21479	6.07951	-3.94172	6.0685	-3.771	5.91043
0.000208205	27.7292	0.00161	216.1	0.000941887	59.2152	0.00127	51.4432	0.00227	61.0652			-4.05105	6.78974	-4.7031	6.63905	-4.20475	6.08154	-3.93285	6.07037	-3.76276	5.91243
0.000210819	28.0801	0.00162	217.44	0.000967823	60.8457	0.00127	51.4564	0.0023	61.9665			-4.03579	6.79114	-4.7116	6.63804	-4.19481	6.08356	-3.92406	6.07221	-3.7546	5.91533
0.000214069	28.5166	0.00163	218.11	0.000983327	61.8204	0.0013	52.563	0.00232	62.4431			-4.02755	6.79189	-4.70654	6.63864	-4.18497	6.08547	-3.91535	6.07404	-3.74649	5.91732
0.00021541	28.6967	0.00172	230.971	0.001	62.995	0.00136	55.0136	0.00232	62.4742			-4.01546	6.79297	-4.70952	6.63828	-4.17523	6.08733	-3.90671	6.07585	-3.73846	5.91931
0.000216735	28.8749	0.00181	241.823	0.00105	65.8869	0.00138	55.6628	0.00238	64.1121			-4.00157	6.7942	-4.69501	6.63993	-4.16558	6.08915	-3.89816	6.07764	-3.73049	5.92129
0.000222465	29.6451	0.00196	262.723	0.00109	68.5568	0.00138	55.694	0.0024	64.5722			-3.98734	6.79543	-4.68395	6.64109	-4.15603	6.091	-3.88967	6.07945	-3.72259	5.92328
0.000223929	29.8422	0.00189	252.809	0.0011	69.3895	0.00141	56.9437	0.00249	66.8578			-3.97726	6.79629	-4.67858	6.64166	-4.14657	6.09289	-3.88126	6.08122	-3.71475	5.92526
0.000225872	30.1035	0.00196	262.187	0.00112	70.0999	0.00141	57.2111	0.00251	67.5291			-3.96511	6.79733	-4.67046	6.64255	-4.1372	6.0947	-3.87292	6.08297	-3.70697	5.92723
0.000230687	30.7516	0.00241	323.413	0.00114	71.4639	0.00143	57.653	0.00258	69.3756			-3.95578	6.79812	-4.66715	6.64291	-4.12791	6.09646	-3.86465	6.08472	-3.69925	5.9292
0.000240899	32.1274	0.00289	387.185	0.00115	72.1819	0.00151	60.9442	0.0026	69.8944			-3.94554	6.79899	-4.66428	6.64324	-4.11872	6.0982	-3.85645	6.08645	-3.6916	5.93117
0.000240246	32.0393	0.00312	417.597	0.00119	74.5303	0.00153	61.6961	0.00266	71.554			-3.93746	6.79962	-4.66241	6.64347	-4.10961	6.09994	-3.84832	6.08821	-3.684	5.93314
0.000246979	32.9473	0.00326	436.353	0.00121	75.9068	0.00153	61.8181	0.00267	71.8063			-3.91865	6.80115	-4.65291	6.6446	-4.10058	6.10167	-3.84025	6.0899	-3.67646	5.9351
0.000249449	33.2807	0.00337	451.358	0.00121	76.1342	0.00154	62.1673	0.0027	72.497			-3.90599	6.80217	-4.65258	6.64464	-4.09163	6.10333	-3.83225	6.09157	-3.66898	5.93706
0.000251003	33.4905	0.0034	455.511	0.00126	79.0744	0.00155	62.7524	0.00276	74.2259			-3.89339	6.80308	-4.6611	6.64363	-4.08286	6.10519	-3.82432	6.09322	-3.66156	5.93902
0.000253718	33.857	0.00341	456.449	0.00127	79.6634	0.00161	65.0767	0.00276	74.2606			-3.88719	6.80363	-4.64835	6.64509	-4.07407	6.10683	-3.81645	6.0949	-3.65419	5.94097
0.00025145	33.5508	0.00337	451.09	0.00127	79.7638	0.00161	65.1203	0.00279	75.1356			-3.87007	6.80492	-4.64759	6.64516	-4.06536	6.10843	-3.80864	6.09653	-3.64688	5.94292
0.000260856	34.8211	0.00337	451.358	0.00133	83.8255	0.00164	66.1454	0.00281	75.4523			-3.86448	6.80535	-4.62587	6.64743	-4.05673	6.11001	-3.80089	6.09816	-3.63962	5.94487
0.000262964	35.1061	0.00351	470.382	0.00135	84.9278	0.00164	66.1868	0.00282	75.8584			-3.85343	6.80618	-4.62344	6.64769	-4.04817	6.11165	-3.79321	6.09977	-3.63242	5.94594
0.000269232	35.9537	0.00356	477.081	0.00136	85.5125	0.00164	66.3392	0.00293	78.6946			-3.85196	6.80628	-4.60337	6.64994	-4.03969	6.11325	-3.78558	6.10135	-3.61817	5.94895
0.000276412	36.9253	0.0035	469.177	0.00137	86.4236	0.00175	70.9088	0.00293	78.8424			-3.83401	6.80768	-4.58067	6.65232	-4.03128	6.11477	-3.77801	6.10293	-3.61112	5.95088
0.000287717	38.457	0.00361	483.244	0.00138	86.5654	0.00179	72.5606	0.00298	80.0227			-3.8231	6.80852	-4.56204	6.65425	-4.02294	6.1164	-3.77051	6.10449	-3.60413	5.95282
0.00029464	39.3959	0.00363	486.057	0.00138	86.8156	0.0018	72.8128	0.00298	80.105			-3.80849	6.80968	-4.56065	6.65438	-4.01467	6.11791	-3.76305	6.10602	-3.59718	5.95388
0.000294159	39.3306	0.00359	480.296	0.00139	87.5838	0.0018	72.8372	0.00299	80.3223			-3.79284	6.81086	-4.55976	6.65449	-4.00647	6.11938	-3.75566	6.10761	-3.59028	5.95668
0.000301932	40.3856	0.00375	502.134	0.0014	87.8714	0.00184	74.5223	0.00311	83.583			-3.78219	6.81169	-4.55423	6.65504	-3.99834	6.12085	-3.74832	6.10916	-3.58343	5.95774
0.00030468	40.7589	0.00374	501.062	0.0014	88.0136	0.00185	74.6924	0.00313	84.1486			-3.7736	6.8124	-4.55838	6.65464	-3.99027	6.1223	-3.74104	6.11066	-3.57663	5.9588
0.000308119	41.226	0.00385	515.398	0.0014	88.242	0.00185	74.8297	0.00315	84.8403			-3.76285	6.81326	-4.55178	6.65527	-3.98227	6.12376	-3.73381	6.11217	-3.56988	5.96158
0.000310947	41.6104	0.00384	514.058	0.00145	90.9018	0.00187	75.6108	0.00316	84.907			-3.75487	6.81386	-4.54962	6.65547	-3.97434	6.12522	-3.72663	6.11367	-3.56317	5.96264
0.00031814	42.5884	0.00385	515.398	0.00145	91.0607	0.0019	77.0401	0.00316	84.9798			-3.7403	6.815	-4.5562	6.65485	-3.96647	6.12664	-3.7195	6.11514	-3.55651	5.96455
0.000321437	43.037	0.00391	523.972	0.00145	91.2744	0.00194	78.5105	0.00318	85.5128			-3.73101	6.81578	-4.55394	6.65507	-3.95866	6.12809	-3.71243	6.11659	-3.54989	5.96647
0.000330281	44.241	0.00391	523.302	0.00146	91.6151	0.00203	82.0939	0.00318	85.6324			-3.72096	6.81655	-4.55759	6.65472	-3.95091	6.1296	-3.70541	6.11806	-3.54332	5.96838
0.000334899	44.8701	0.00389	521.56	0.00147	92.547	0.00205	83.0369	0.00318	85.6618			-3.71582	6.81695	-4.53977	6.65638	-3.94323	6.13098	-3.69844	6.11949	-3.5368	5.96943
0.000339504	45.4979	0.00392	524.776	0.00148	93.3569	0.00208	84.01	0.00319	85.8345			-3.70113	6.81814	-4.53271	6.65706	-3.9356	6.13234	-3.69151	6.12092	-3.53031	5.97133
0.000344518	46.1817	0.004	535.226	0.00149	93.4095	0.0021	84.9822	0.00324	87.1838			-3.69564	6.81857	-4.52618	6.65764	-3.92803	6.13368	-3.68464	6.12233	-3.52387	5.97238
0.000345417	46.3044	0.00399	534.422	0.00149	93.7994	0.00214	86.4275	0.00333	89.6234			-3.68567	6.81937	-4.51998	6.65821	-3.92052	6.13503	-3.67781	6.12372	-3.51747	5.97428
0.000350626	47.0153	0.00396	531.073	0.0015	94.36	0.00214	86.5889	0.00334	89.7933			-3.67596	6.82014	-4.50077	6.66003	-3.91307	6.13636	-3.67103	6.12522	-3.51112	5.97618
0.000354399	47.5303	0.00409	547.685	0.00159	99.6568	0.00214	86.6179	0.00337	90.7525			-3.66619	6.82093	-4.48578	6.66136	-3.90567	6.13773	-3.6643	6.12671	-3.5048	5.97808
0.000355422	47.6701	0.00411	550.633	0.00162	101.781	0.00216	87.2045	0.00341	91.6661			-3.65911	6.82151	-4.48872	6.66109	-3.89833	6.13902	-3.65762	6.12819	-3.49853	5.97912
0.000360358	48.3444	0.00424	567.915	0.00163	102.439	0.00218	88.3347	0.00346	92.9267			-3.64931	6.82231	-4.48514	6.66142	-3.89105	6.1403	-3.65098	6.12966	-3.49229	5.98101
0.000372239	49.9691	0.00439	587.61	0.00164	103.395	0.00224	90.4238	0.00346	93.1729			-3.6392	6.82314	-4.47473	6.6623	-3.88381	6.14158	-3.64438	6.13112	-3.4861	5.98205
0.000375457	50.4096	0.00436	584.26	0.00164	103.403	0.00226	91.246	0.00357	96.0768			-3.62926	6.82396	-4.47345	6.66243	-3.87671	6.14289	-3.63783	6.13256	-3.47995	5.98393
0.000375538	50.4206	0.00431	577.561	0.00167	104.992	0.00227	91.9773	0.00364	97.967			-3.61643	6.82502	-4.47083	6.66269	-3.86958	6.14413	-3.63132	6.134	-3.47383	5.98497
0.000381511	51.2385	0.00422	565.906	0.00168	105.687	0.00228	92.2947	0.00367	98.6417			-3.60911	6.82564	-4.46658	6.66306	-3.8625	6.14541	-3.62486	6.13542	-3.46775	5.98685
0.000389927	52.3919	0.0043	575.686	0.00171	107.244	0.0023	93.0278	0.00374	100.537			-3.59677	6.82667	-4.4673	6.663	-3.85548	6.14667	-3.61844	6.13683	-3.46171	5.98789
0.000392736	52.7772	0.00437	586.002	0.00175	110.073	0.00232	93.7947	0.00375	100.754			-3.58984	6.82726	-4.46622	6.66309	-3.8485	6.14791	-3.61206	6.13824	-3.45571	5.98977
0.000396285	53.2641	0.00449	601.677	0.00176	110.453	0.00235	95.1477	0.00375	100.907			-3.58027	6.82807	-4.4561	6.66396	-3.84157	6.14911	-3.60572	6.13963	-3.44974	5.99164
0.000397002	53.3625	0.00458	613.868	0.00176	110.92	0.00236	95.3719	0.00377	101.433			-3.57094	6.82887	-4.44775	6.66465	-3.8347	6.15032	-3.59942	6.14101	-3.44382	5.99267
0.000400678	53.8671	0.00453	606.232	0.00179	112.456	0.00236	95.3834	0.0039	104.899			-3.56169	6.82966	-4.44396	6.66497	-3.82787	6.15151	-3.59317	6.14237	-3.43792	5.9937
0.000407708	54.8328	0.00444	594.71	0.0018	113.065	0.00236	95.4825	0.004	107.536			-3.55323	6.83039	-4.44669	6.66474	-3.82108	6.15269	-3.58695	6.14373	-3.43206	5.99473
0.000411122	55.302	0.00446	597.926	0.0018	113.43	0.00236	95.523	0.00403	108.331			-3.54385	6.83121	-4.43119	6.66611	-3.81435	6.15384	-3.58078	6.14508	-3.42624	5.99744
0.000422716	56.8974	0.00446	597.792	0.00181	113.685	0.00237	95.9124	0.00403	108.462			-3.53482	6.83201	-4.42694	6.66649	-3.80766	6.155	-3.57464	6.14641	-3.42046	5.99846
0.000428886	57.7476	0.00434	581.715	0.00183	115.103	0.0024	97.1745	0.00416	111.763			-3.52613	6.83277	-4.42599	6.66657	-3.80102	6.15617	-3.56854	6.14774	-3.4147	5.99949
0.000436106	58.7436	0.00434	581.849	0.00183	115.298	0.00243	98.106	0.00417	112.077			-3.5152	6.83375	-4.41012	6.66782	-3.79442	6.1573	-3.56248	6.14905	-3.40898	6.00052
0.000440812	59.3935	0.00438	587.208	0.00186	116.949	0.00244	98.6796	0.00419	112.786			-3.50883	6.83432	-4.41199	6.66768	-3.78786	6.15846	-3.55645	6.15036	-3.4033	6.00238
0.000444834	59.9494	0.00444	595.246	0.00188	117.961	0.00247	99.7896	0.00421	113.288			-3.50001	6.83512	-4.41746	6.66727	-3.78135	6.15964	-3.55047	6.15165	-3.39765	6.0034
0.000448199	60.4149	0.00444	594.844	0.00188	118.381	0.0025	101.235	0.00437	117.429			-3.49046	6.83599	-4.41464	6.66748	-3.77488	6.16075	-3.54452	6.15293	-3.39203	6.00525
0.000453541	61.1547	0.00441	590.557	0.00189	118.7	0.00251	101.631	0.00439	118.145			-3.48156	6.83681	-4.40519	6.66816	-3.76846	6.16187	-3.5386	6.15421	-3.38644	6.00627
0.00045956	61.9897	0.00442	591.763	0.00192	120.518	0.00254	102.817	0.0044	118.453			-3.47305	6.8376	-4.39475	6.66893	-3.76207	6.16294	-3.53272	6.15547	-3.38089	6.00729
0.000464229	62.6385	0.00444	595.112	0.00197	123.837	0.00255	103.121	0.00442	118.761			-3.46221	6.83862	-4.39141	6.66917	-3.75573	6.16401	-3.52688	6.15672	-3.37536	6.00831
0.000471947	63.7136	0.00444	595.112	0.00197	123.888	0.00257	103.894	0.00449	120.743			-3.45027	6.83974	-4.37954	6.67008	-3.74943	6.16509	-3.52107	6.15796	-3.36987	6.01016
0.000480924	64.9694	0.00443	593.504	0.00198	124.364	0.00261	105.701	0.00456	122.523			-3.44345	6.84038	-4.37419	6.67051	-3.74317	6.16617	-3.5153	6.15919	-3.36441	6.01118
0.000484168	65.4249	0.0045	602.749	0.00199	124.817	0.00266	107.599	0.00458	123.061			-3.43368	6.84131	-4.36577	6.67123	-3.73695	6.16738	-3.50956	6.16042	-3.35898	6.01302
0.000486463	65.7478	0.00454	608.242	0.00199	125.228	0.00267	107.977	0.0046	123.818			-3.42628	6.84202	-4.35993	6.67167	-3.73076	6.16856	-3.50386	6.16163	-3.35358	6.01404
0.000496784	67.2075	0.00457	612.261	0.00201	126.411	0.00275	111.161	0.00466	125.317			-3.4193	6.84271	-4.36155	6.67156	-3.72462	6.16974	-3.49818	6.16283	-3.34821	6.01505
0.000497994	67.3795	0.00461	617.218	0.00201	126.571	0.00277	111.868	0.0047	126.456			-3.40772	6.84381	-4.36228	6.67151	-3.71852	6.1709	-3.49254	6.16402	-3.34287	6.01607
0.000506597	68.6093	0.00475	636.51	0.00202	126.778	0.00277	112.164	0.00478	128.528			-3.4021	6.84435	-4.35445	6.67203	-3.71245	6.17205	-3.48694	6.1652	-3.33756	6.01708
0.000507444	68.731	0.00486	651.113	0.00203	127.899	0.00278	112.48	0.00479	128.849			-3.39512	6.84503	-4.34716	6.67252	-3.70648	6.17318	-3.48136	6.16638	-3.33228	6.01891
0.00051275	69.5171	0.00485	649.371	0.00204	128.397	0.00278	112.619	0.0048	128.99			-3.38686	6.84582	-4.33148	6.6736	-3.70049	6.17431	-3.47582	6.16754	-3.32703	6.01992
0.000516906	70.1638	0.0049	655.802	0.00208	130.611	0.00281	113.5	0.00484	130.193			-3.37858	6.84663	-4.32857	6.6738	-3.69453	6.17544	-3.47031	6.16869	-3.3218	6.02093
0.000520664	70.7472	0.00499	668.262	0.00208	130.783	0.00281	113.531	0.00488	131.321			-3.37047	6.84741	-4.31581	6.67465	-3.68861	6.17655	-3.46483	6.16984	-3.31661	6.02194
0.000522137	70.9757	0.00503	673.621	0.0021	132.11	0.00281	113.565	0.00488	131.364			-3.36169	6.84825	-4.31604	6.67463	-3.68273	6.17765	-3.45938	6.17097	-3.31144	6.02295
0.000526111	71.5686	0.00502	672.817	0.00211	132.498	0.00281	113.731	0.00493	132.647			-3.35193	6.84916	-4.30833	6.67513	-3.67688	6.17875	-3.45396	6.1721	-3.3063	6.02396
0.000529275	72.0298	0.00508	680.185	0.00212	133.206	0.00283	114.627	0.00495	133.233			-3.34267	6.85006	-4.30214	6.67554	-3.67106	6.17983	-3.44857	6.17322	-3.30118	6.02497
0.000535267	72.9291	0.00504	675.63	0.00212	133.384	0.00285	115.296	0.005	134.503			-3.33296	6.85098	-4.29106	6.67627	-3.66528	6.18091	-3.44322	6.17432	-3.2961	6.02679
0.000537944	73.3288	0.00514	688.09	0.00213	133.771	0.00291	117.771	0.00507	136.306			-3.32347	6.85189	-4.29008	6.67633	-3.65954	6.18197	-3.43789	6.17542	-3.29104	6.0278
0.000543421	74.1687	0.00548	707.001	0.00218	136.89	0.00293	118.433	0.00507	136.473			-3.3144	6.85275	-4.30404	6.67542	-3.65383	6.18303	-3.43259	6.17651	-3.286	6.02799
0.000547114	74.7345	0.00559	708.567	0.00226	142.049	0.00297	120.018	0.00519	139.692			-3.30487	6.85364	-4.29636	6.67594	-3.64815	6.18408	-3.42731	6.17759	-3.28099	6.02981
0.000554175	75.8119	0.00555	707.66	0.00227	142.504	0.00298	120.355	0.0052	139.787			-3.29679	6.85441	-4.28842	6.67643	-3.6425	6.18512	-3.42207	6.17866	-3.27601	6.03081
0.000560179	76.7257	0.00565	709.871	0.00232	146.093	0.00298	120.605	0.00521	140.027			-3.2896	6.85509	-4.27572	6.67723	-3.63689	6.18615	-3.41686	6.17972	-3.27106	6.03181
0.000566926	77.7529	0.00561	708.874	0.00238	149.695	0.00299	120.829	0.00524	140.985			-3.28091	6.85592	-4.26898	6.67768	-3.63131	6.18717	-3.41167	6.18077	-3.26613	6.032
0.000571359	78.4246	0.00564	709.613	0.00239	150.062	0.00301	121.753	0.00524	141.066			-3.27359	6.8566	-4.26413	6.67799	-3.62576	6.18819	-3.40651	6.18182	-3.26122	6.03381
0.000574864	78.96	0.00558	708.284	0.00241	151.403	0.00302	122.205	0.00534	143.52			-3.26552	6.85736	-4.2558	6.67848	-3.62024	6.18919	-3.40138	6.18285	-3.25634	6.03481
0.000579839	79.7156	0.0056	708.732	0.00243	152.934	0.00305	123.174	0.00538	144.623			-3.25776	6.85808	-4.24113	6.6793	-3.61476	6.19019	-3.39628	6.18388	-3.25148	6.035
0.000581959	80.0337	0.00577	712.331	0.00244	153.14	0.00305	123.492	0.00538	144.784			-3.2504	6.85875	-4.23784	6.67948	-3.6093	6.19118	-3.3912	6.1849	-3.24665	6.03681
0.00058891	81.0898	0.00589	714.936	0.00247	155.103	0.00306	123.653	0.00542	145.878			-3.24282	6.85944	-4.22937	6.67997	-3.60387	6.19216	-3.38615	6.18591	-3.24185	6.037
0.000593318	81.7575	0.00606	718.314	0.00251	157.615	0.00307	124.342	0.00552	148.355			-3.23532	6.86012	-4.22203	6.68041	-3.59848	6.19313	-3.38112	6.18691	-3.23706	6.03881
0.000601197	82.9514	0.00619	721.032	0.00251	157.93	0.00308	124.687	0.00554	148.921			-3.22783	6.86079	-4.21217	6.68095	-3.59311	6.19409	-3.37612	6.1879	-3.2323	6.039
0.000605931	83.669	0.00624	722.08	0.00257	161.426	0.00313	126.567	0.00555	149.287			-3.22045	6.86143	-4.20329	6.68145	-3.58778	6.19505	-3.37115	6.18879	-3.22757	6.03999
0.000608813	84.1057	0.00638	724.545	0.00259	162.55	0.00314	126.986	0.00562	151.271			-3.21353	6.86203	-4.20192	6.68152	-3.58247	6.196	-3.3662	6.18976	-3.22285	6.04099
0.000611562	84.5227	0.00653	727.116	0.0026	163.262	0.00314	127.159	0.00563	151.398			-3.2062	6.86266	-4.18667	6.68234	-3.57719	6.19694	-3.36128	6.19073	-3.21816	6.04198
0.000615856	85.1735	0.0065	726.752	0.00262	164.632	0.00321	129.892	0.00564	151.622			-3.19883	6.86327	-4.18153	6.68263	-3.57194	6.19787	-3.35638	6.19169	-3.21349	6.04298
0.000622677	86.2062	0.00641	725.105	0.00267	167.67	0.00321	129.977	0.00564	151.75			-3.19224	6.86381	-4.1818	6.68261	-3.56672	6.1988	-3.35151	6.19265	-3.20885	6.04397
0.000628901	87.1474	0.00644	725.706	0.00267	167.7	0.00322	130.074	0.00565	151.955			-3.18611	6.86429	-4.17607	6.68296	-3.56158	6.19971	-3.34666	6.19359	-3.20423	6.04497
0.000633773	87.8843	0.00646	726.152	0.00269	169.156	0.00325	131.268	0.00569	152.98			-3.18001	6.86478	-4.17393	6.6831	-3.55641	6.20062	-3.34184	6.19453	-3.19963	6.04515
0.000643089	89.2926	0.00651	726.815	0.00272	170.841	0.00325	131.407	0.0057	153.284			-3.1734	6.86531	-4.15746	6.68394	-3.55127	6.20152	-3.33704	6.19546	-3.19505	6.04615
0.000647081	89.8961	0.00659	728.18	0.00276	173.328	0.00325	131.569	0.00572	153.713			-3.16539	6.86592	-4.15614	6.68402	-3.54616	6.20242	-3.33226	6.19638	-3.19049	6.04714
0.000652358	90.686	0.00666	729.273	0.00276	173.672	0.00327	132.403	0.00575	154.722			-3.15827	6.86647	-4.15168	6.68427	-3.54107	6.20331	-3.32751	6.19729	-3.18596	6.04732
0.000655998	91.2363	0.0067	729.9	0.00277	174.224	0.00328	132.511	0.00575	154.757			-3.1509	6.86704	-4.1397	6.68499	-3.53602	6.20419	-3.32278	6.1982	-3.18144	6.04832
0.000662693	92.2418	0.00675	730.59	0.00279	175.413	0.00328	132.653	0.00576	154.831			-3.14401	6.86758	-4.13589	6.6852	-3.53098	6.20507	-3.31807	6.1991	-3.17695	6.04931
0.000671376	93.5501	0.00676	730.7	0.00282	177.09	0.00329	132.978	0.00576	154.928			-3.13634	6.86813	-4.12928	6.68556	-3.52598	6.20593	-3.31339	6.19999	-3.17248	6.0503
0.000674465	94.0093	0.00675	730.604	0.00282	177.345	0.00329	132.988	0.00578	155.369			-3.12918	6.86866	-4.1215	6.68595	-3.52099	6.2068	-3.30872	6.20088	-3.16803	6.05129
0.000678353	94.5941	0.00678	731.083	0.00283	177.787	0.0033	133.368	0.00579	155.619			-3.1222	6.86916	-4.11871	6.68608	-3.51604	6.20765	-3.30409	6.20175	-3.16359	6.05147
0.000682462	95.2126	0.00693	733.141	0.00284	178.782	0.00331	133.784	0.00579	155.748			-3.11501	6.86967	-4.11442	6.6863	-3.51111	6.2085	-3.29947	6.20262	-3.15918	6.05246
0.000689956	96.3299	0.00692	732.961	0.00285	179.366	0.00338	136.599	0.00581	156.194			-3.10776	6.87021	-4.1119	6.68642	-3.5062	6.20934	-3.29487	6.20348	-3.15479	6.05265
0.000697027	97.3957	0.00696	733.534	0.00286	179.914	0.00344	138.984	0.00581	156.259			-3.10061	6.8707	-4.10426	6.68678	-3.50132	6.21018	-3.2903	6.20434	-3.15042	6.05364
0.000702478	98.2044	0.00706	734.922	0.00287	180.673	0.00345	139.671	0.00582	156.426			-3.09347	6.87121	-4.10151	6.68693	-3.49647	6.21101	-3.28575	6.20518	-3.14607	6.05462
0.00070589	98.7093	0.00702	734.282	0.00288	181.056	0.00347	140.438	0.00582	156.611			-3.08643	6.87171	-4.09562	6.68723	-3.49163	6.21183	-3.28122	6.20602	-3.14174	6.05561
0.000715136	100.095	0.007	734.039	0.0029	182.032	0.00348	140.713	0.00584	157.103			-3.07931	6.87223	-4.07609	6.68826	-3.48682	6.21265	-3.27671	6.20686	-3.13743	6.0558
0.000722812	101.239	0.0071	735.464	0.00293	184.223	0.00351	142.014	0.00584	157.122			-3.07242	6.87272	-4.06643	6.68875	-3.48204	6.21346	-3.27222	6.20768	-3.13314	6.05678
0.000725555	101.638	0.00732	738.611	0.00293	184.452	0.00352	142.556	0.00585	157.43			-3.06562	6.87321	-4.06373	6.68888	-3.47728	6.21427	-3.26776	6.2085	-3.12887	6.05697
0.000724519	101.487	0.00746	740.508	0.00294	184.707	0.00356	143.88	0.00587	157.746			-3.05925	6.87368	-4.06021	6.68905	-3.47254	6.21507	-3.26331	6.20931	-3.12461	6.05875
0.000734739	103.003	0.00747	740.65	0.00298	187.217	0.00357	144.533	0.00593	159.483			-3.05308	6.87413	-4.0545	6.68934	-3.46783	6.21586	-3.25889	6.21011	-3.12038	6.05894
0.000739181	103.662	0.00752	741.181	0.00298	187.558	0.00359	145.105	0.00594	159.865			-3.0469	6.87459	-4.04729	6.68968	-3.46313	6.21665	-3.25448	6.21091	-3.11616	6.05912
0.000746717	104.767	0.00751	741.144	0.00298	187.566	0.00361	145.984	0.00598	160.851			-3.04062	6.87504	-4.04911	6.6896	-3.45846	6.21743	-3.25009	6.2117	-3.11196	6.06011
0.000754095	105.865	0.00765	742.839	0.003	188.545	0.0037	149.492	0.00602	161.789			-3.03426	6.8755	-4.04347	6.68985	-3.45382	6.21821	-3.24573	6.21249	-3.10779	6.06109
0.00076132	106.925	0.00752	741.23	0.00301	189.113	0.00371	149.971	0.00605	162.635			-3.02794	6.87597	-4.03773	6.69012	-3.44919	6.21898	-3.24138	6.21326	-3.10362	6.06128
0.000770397	108.276	0.00759	742.189	0.00302	189.959	0.00376	152.234	0.00608	163.525			-3.02153	6.87644	-4.03036	6.69046	-3.44459	6.21975	-3.23706	6.21403
0.000772608	108.59	0.00783	744.967	0.00303	190.52	0.00377	152.416	0.0061	164.057			-3.01517	6.8769	-4.02625	6.69067	-3.44001	6.22051	-3.23275	6.2148
0.000779075	109.554	0.00797	746.577	0.00303	190.695	0.00379	153.268	0.00611	164.359			-3.00849	6.8774	-4.02051	6.69093	-3.43549	6.22126	-3.22846	6.21555
0.000784502	110.355	0.00797	746.617	0.00304	190.866	0.00384	155.481	0.00612	164.475			-3.00178	6.87789	-4.01252	6.69129	-3.43095	6.22201	-3.22419	6.2163
0.000787364	110.794	0.00803	747.25	0.00304	191.31	0.00385	155.905	0.00622	167.254			-2.99524	6.87837	-4.009	6.69147	-3.42644	6.22275	-3.21994	6.21705
0.000786079	110.597	0.00799	746.748	0.00305	191.548	0.00387	156.608	0.00627	168.741			-2.98886	6.87884	-4.00403	6.6917	-3.42194	6.22349	-3.21571	6.21779
0.000794242	111.793	0.00805	747.391	0.00309	194.11	0.00388	156.803	0.0063	169.553			-2.98274	6.87929	-3.99188	6.69226	-3.41746	6.22423	-3.2115	6.21852
0.000806068	113.494	0.00814	748.395	0.0031	195.089	0.00393	158.988	0.00633	170.212			-2.97656	6.87975	-3.98445	6.69261	-3.41301	6.22496	-3.2073	6.21924
0.000814751	114.734	0.00818	748.777	0.00311	195.347	0.00394	159.554	0.00633	170.212			-2.97043	6.88021	-3.97795	6.69291	-3.40858	6.22569	-3.20313	6.21996
0.000819357	115.408	0.00824	749.325	0.00313	196.572	0.00397	160.559	0.00633	170.225			-2.96449	6.88065	-3.98511	6.69258	-3.40416	6.22641	-3.19897	6.22067
0.000827002	116.504	0.00842	751.075	0.00313	196.99	0.00397	160.767	0.00637	171.252			-2.95809	6.88113	-3.9739	6.6931	-3.39977	6.22713	-3.19483	6.22138
0.000831888	117.214	0.0084	750.854	0.00317	199.431	0.00398	161.159	0.00637	171.455			-2.9518	6.8816	-3.96867	6.69333	-3.39539	6.22784	-3.19071	6.22208
0.000833001	117.382	0.00842	751.056	0.00319	200.642	0.004	161.593	0.00641	172.319			-2.94526	6.8821	-3.9672	6.6934	-3.39104	6.22855	-3.1866	6.22277
0.000839664	118.355	0.00855	752.29	0.0032	201.397	0.00402	162.66	0.00641	172.412			-2.93878	6.8826	-3.9633	6.69358	-3.3867	6.22925	-3.18252	6.22346
0.000845727	119.234	0.00859	752.668	0.00321	201.995	0.00403	162.981	0.00642	172.759			-2.93282	6.88305	-3.9612	6.69368	-3.38239	6.22995	-3.17845	6.22414
0.000849085	119.716	0.00861	752.833	0.00322	202.289	0.00404	163.525	0.00643	173.057			-2.92669	6.88353	-3.95555	6.69393	-3.37809	6.23064	-3.17439	6.22482
0.000855245	120.581	0.00859	752.728	0.00322	202.446	0.00405	163.679	0.00644	173.27			-2.92046	6.88402	-3.95872	6.69379	-3.37381	6.23133	-3.17036	6.22549
0.000864764	121.918	0.00858	752.64	0.00323	203.324	0.00407	164.596	0.00645	173.517			-2.91431	6.88451	-3.95153	6.6941	-3.36955	6.23202	-3.16634	6.22615
0.000873288	123.152	0.00866	753.359	0.00324	203.471	0.00408	164.967	0.00648	174.265			-2.9082	6.885	-3.94801	6.69426	-3.36531	6.2327	-3.16234	6.22681
0.000876494	123.612	0.00877	754.254	0.00324	203.656	0.00408	165.153	0.00659	177.317			-2.90196	6.8855	-3.93764	6.6947	-3.36109	6.23338	-3.15835	6.22746
0.000878179	123.864	0.00886	755.107	0.00325	204.063	0.0041	165.703	0.00661	177.696			-2.89577	6.88601	-3.92602	6.6952	-3.35689	6.23405	-3.15438	6.22811
0.000885711	124.947	0.00893	755.794	0.00327	205.545	0.0041	165.811	0.00661	177.762			-2.88967	6.88651	-3.93501	6.69481	-3.3527	6.23472	-3.15043	6.22875
0.00089239	125.903	0.00907	757.093	0.00329	206.75	0.00412	166.44	0.00664	178.665			-2.88353	6.88702	-3.92888	6.69508	-3.34853	6.23539	-3.14649	6.22939
0.000894707	126.248	0.00898	756.266	0.0033	207.285	0.00417	168.487	0.00674	181.187			-2.87742	6.88753	-3.92331	6.69533	-3.34439	6.23605	-3.14257	6.23002
0.0009021	127.3	0.00911	757.469	0.0033	207.628	0.00417	168.611	0.00677	182.144			-2.87106	6.88807	-3.92026	6.69547	-3.34025	6.23671	-3.13867	6.23064
0.000906144	127.874	0.00903	756.765	0.00335	210.579	0.00418	169.195	0.0068	182.938			-2.86483	6.88861	-3.91186	6.69586	-3.33614	6.23737	-3.13478	6.23126
0.000911351	128.611	0.00908	757.183	0.00335	210.743	0.00422	170.604	0.00683	183.716			-2.85835	6.88917	-3.90226	6.6963	-3.33204	6.23802	-3.13091	6.23188
0.000918196	129.586	0.00905	756.928	0.00335	210.891	0.00424	171.47	0.00691	185.749			-2.85197	6.88972	-3.89654	6.69655	-3.32796	6.23866	-3.12705	6.23249
0.000924424	130.472	0.00918	758.079	0.00337	211.615	0.00424	171.502	0.00693	186.381			-2.84572	6.89027	-3.89629	6.69656	-3.32394	6.2393	-3.12321	6.23309
0.000932016	131.539	0.00929	758.884	0.00341	214.64	0.00428	173.04	0.00702	188.693			-2.83947	6.89082	-3.89452	6.69663	-3.3199	6.23994	-3.11938	6.23369
0.00093914	132.566	0.00934	759.277	0.00341	214.665	0.00432	174.713	0.00712	191.444			-2.83321	6.89138	-3.88819	6.69691	-3.31587	6.24058	-3.11557	6.23429
0.000946744	133.647	0.00941	759.893	0.00342	214.871	0.00435	175.738	0.00718	192.984			-2.82691	6.89194	-3.88195	6.69718	-3.31186	6.24121	-3.11178	6.23488
0.000951512	134.326	0.00944	760.147	0.00342	215.058	0.00435	175.999	0.00718	193.035			-2.82058	6.8925	-3.87373	6.69754	-3.30786	6.24184	-3.10799	6.23546
0.000960707	135.638	0.00947	760.38	0.00343	215.37	0.00435	176.024	0.00718	193.045			-2.81453	6.89304	-3.8665	6.69787	-3.30388	6.24247	-3.10423	6.23604
0.000964043	136.104	0.00949	760.538	0.00343	215.675	0.00436	176.145	0.00721	193.808			-2.80819	6.89362	-3.86734	6.69783	-3.29992	6.24309	-3.10048	6.23661
0.000973843	137.495	0.00958	761.328	0.00343	215.826	0.00436	176.457	0.00726	195.239			-2.80228	6.89415	-3.87343	6.69756	-3.29598	6.24371	-3.09674	6.23718
0.000980182	138.395	0.00958	761.356	0.00346	217.273	0.00438	177.344	0.00728	195.877			-2.79597	6.89471	-3.86719	6.69784	-3.29205	6.24433	-3.09302	6.23775
0.000986762	139.326	0.0095	760.648	0.00346	217.692	0.00443	178.993	0.00731	196.651			-2.78984	6.89525	-3.85342	6.69844	-3.28813	6.24494	-3.08931	6.23831
0.000988752	139.614	0.00962	761.668	0.00347	217.95	0.00443	179.001	0.00732	196.836			-2.78359	6.8958	-3.84284	6.6989	-3.28424	6.24555	-3.08562	6.23886
0.00099686	140.77	0.00963	761.72	0.00347	218.171	0.00446	180.474	0.00737	198.271			-2.77799	6.8963	-3.84031	6.69901	-3.28035	6.24616	-3.08194	6.23942
0.00101	142.275	0.00984	763.291	0.00348	218.966	0.00447	180.743	0.00742	199.54			-2.77214	6.89681	-3.83451	6.69927	-3.27649	6.24677	-3.07827	6.23996
0.00101	142.609	0.00987	763.466	0.00351	220.6	0.0045	181.862	0.00743	199.782			-2.76616	6.89733	-3.83139	6.69941	-3.27264	6.24737	-3.07462	6.2405
0.00102	143.511	0.01007	765.034	0.00354	222.822	0.0045	182.197	0.00745	200.497			-2.76026	6.89784	-3.82992	6.69947	-3.2688	6.24797	-3.07098	6.24104
0.00102	143.748	0.0103	766.681	0.0036	226.078	0.00453	183.11	0.00746	200.723			-2.7543	6.89836	-3.82545	6.69966	-3.26498	6.24856	-3.06736	6.24158
0.00102	143.502	0.0105	768.015	0.0036	226.155	0.00455	183.835	0.00755	203.183			-2.74837	6.89887	-3.82386	6.69973	-3.26117	6.24916	-3.06375	6.2421
0.00102	144.304	0.01051	768.107	0.00372	233.931	0.00455	184.051	0.00758	203.952			-2.74241	6.89938	-3.81909	6.69994	-3.25738	6.24975	-3.06016	6.24263
0.00103	145.29	0.01052	768.178	0.00372	233.938	0.00458	185.142	0.00758	203.976			-2.73702	6.89984	-3.81244	6.70024	-3.25361	6.25033	-3.05657	6.24315
0.00103	146.047	0.01058	768.559	0.00374	235.299	0.00459	185.516	0.00759	204.046			-2.73117	6.90033	-3.81049	6.70032	-3.24985	6.25092	-3.053	6.24367
0.00105	147.946	0.01053	768.283	0.00375	235.444	0.00466	188.606	0.0076	204.503			-2.72537	6.90082	-3.80427	6.70058	-3.2461	6.2515	-3.04945	6.24418
0.00105	147.955	0.0106	768.717	0.00375	235.608	0.00476	192.39	0.00762	205.01			-2.71974	6.90129	-3.7958	6.70095	-3.24237	6.25208	-3.0459	6.24469
0.00105	148.071	0.01063	768.854	0.00376	236.454	0.00476	192.457	0.00769	206.947			-2.71416	6.90175	-3.79325	6.70106	-3.23865	6.25265	-3.04237	6.24519
0.00105	148.842	0.01056	768.431	0.00379	238.317	0.00478	193.193	0.00772	207.751			-2.70873	6.90219	-3.7889	6.70124	-3.23495	6.25323	-3.03886	6.24569
0.00106	150.151	0.01058	768.577	0.00381	239.747	0.00481	194.742	0.00775	208.561			-2.70298	6.90265	-3.78628	6.70135	-3.23126	6.2538	-3.03535	6.24619
0.00107	151.481	0.01054	768.344	0.00382	239.88	0.00484	195.837	0.00787	211.573			-2.69717	6.9031	-3.78182	6.70155	-3.22758	6.25436	-3.03186	6.24668
0.00108	152.945	0.01073	769.472	0.00382	239.93	0.00487	196.78	0.00797	214.224			-2.69161	6.90354	-3.77918	6.70166	-3.22396	6.25492	-3.02839	6.24717
0.00109	154.22	0.01081	769.938	0.00384	241.641	0.00487	196.797	0.00797	214.232			-2.68598	6.90397	-3.77052	6.70204	-3.22031	6.25549	-3.02492	6.24765
0.0011	155.439	0.01088	770.331	0.00386	242.89	0.0049	198.03	0.00808	217.294			-2.68078	6.90435	-3.76658	6.70221	-3.21668	6.25605	-3.02147	6.24813
0.00111	156.65	0.01095	770.714	0.00387	243.301	0.00491	198.566	0.00816	219.485			-2.67575	6.90472	-3.76711	6.70218	-3.21306	6.25661	-3.01803	6.24861
0.00112	157.676	0.01116	771.955	0.00392	246.394	0.00493	199.45	0.00822	220.983			-2.67053	6.9051	-3.76098	6.70244	-3.20945	6.25716	-3.0146	6.24908
0.00112	158.692	0.01133	772.857	0.00392	246.69	0.00495	200.194	0.00829	222.99			-2.66476	6.90551	-3.75896	6.70253	-3.20586	6.25771	-3.01118	6.24955
0.00113	159.494	0.0113	772.67	0.00396	248.892	0.00498	201.255	0.00833	224.152			-2.65914	6.90591	-3.75528	6.70268	-3.20228	6.25826	-3.00778	6.25002
0.00114	160.522	0.01134	772.896	0.00396	248.973	0.00498	201.297	0.00854	229.726			-2.65367	6.90628	-3.75686	6.70261	-3.19871	6.25881	-3.00439	6.25048
0.00114	161.109	0.01146	773.487	0.004	251.721	0.00499	201.749	0.00857	230.427			-2.64787	6.90667	-3.74575	6.70308	-3.19516	6.25936	-3.00101	6.25094
0.00114	161.639	0.01147	773.573	0.004	251.723	0.005	202.145	0.00865	232.593			-2.64256	6.90703	-3.74182	6.70325	-3.19162	6.2599	-2.99764	6.2514
0.00115	162.234	0.0115	773.753	0.00402	252.702	0.00506	204.711	0.00875	235.286			-2.63691	6.9074	-3.73337	6.70363	-3.1881	6.26044	-2.99094	6.2523
0.00116	163.198	0.01155	773.999	0.00403	253.588	0.00508	205.261	0.00876	235.601			-2.63167	6.90773	-3.7277	6.70388	-3.18458	6.26098	-2.98761	6.25274
0.00116	164.24	0.01154	773.96	0.00404	253.893	0.00508	205.625	0.0088	236.648			-2.6263	6.90808	-3.72732	6.70389	-3.18108	6.26151	-2.98429	6.25318
0.00117	165.486	0.01156	774.018	0.00409	257.162	0.00509	205.782	0.00881	236.884			-2.62125	6.90839	-3.71461	6.70444	-3.17759	6.26205	-2.98098	6.25362
0.00118	166.437	0.01168	774.604	0.00409	257.251	0.00512	207.067	0.00897	241.287			-2.61634	6.90869	-3.71512	6.70441	-3.17412	6.26258	-2.97768	6.25406
0.00119	167.445	0.01177	775.061	0.0041	257.757	0.00512	207.125	0.00905	243.467			-2.61124	6.90901	-3.71009	6.70463	-3.17065	6.2631	-2.97439	6.25449
0.00119	168.53	0.01182	775.28	0.00411	258.079	0.00516	208.723	0.00909	244.533			-2.60633	6.90931	-3.70543	6.70483	-3.1672	6.26363	-2.97112	6.25492
0.0012	169.33	0.01179	775.124	0.00411	258.186	0.0052	210.455	0.0091	244.884			-2.60124	6.90962	-3.69934	6.70509	-3.16377	6.26415	-2.96786	6.25534
0.00121	171.253	0.01197	776.042	0.00411	258.345	0.00521	210.706	0.00912	245.166			-2.59635	6.90993	-3.69691	6.7052	-3.16034	6.26468	-2.9646	6.25576
0.00122	172.633	0.01202	776.297	0.00414	260.487	0.00521	210.918	0.00915	246.041			-2.59127	6.91024	-3.69555	6.70526	-3.15693	6.2652	-2.96136	6.25618
0.00123	173.456	0.01203	776.356	0.00415	261.021	0.00524	211.902	0.00915	246.081			-2.58659	6.91053	-3.69498	6.70528	-3.15352	6.26571	-2.95813	6.2566
0.00123	173.55	0.01223	777.173	0.00417	261.913	0.00525	212.27	0.00922	247.923			-2.5813	6.91085	-3.69334	6.70535	-3.15013	6.26623	-2.95491	6.25701
0.00124	174.863	0.0122	777.085	0.00417	262.322	0.00528	213.629	0.00922	248.106			-2.57589	6.91118	-3.691	6.70546	-3.14676	6.26674	-2.9517	6.25742
0.00125	176.022	0.01214	776.82	0.00418	262.577	0.00531	214.878	0.00933	250.837			-2.57017	6.91153	-3.68716	6.70562	-3.14339	6.26725	-2.9485	6.25782
0.00125	176.911	0.01217	776.956	0.00421	264.42	0.00535	216.327	0.00934	251.244			-2.56498	6.91185	-3.68289	6.70581	-3.14004	6.26776	-2.94532	6.25823
0.00126	177.773	0.01229	777.396	0.00421	264.62	0.00536	216.584	0.00937	252.015			-2.55993	6.91215	-3.67738	6.70605	-3.13669	6.26827	-2.94214	6.25863
0.00126	178.564	0.01242	777.893	0.00421	264.808	0.00536	216.8	0.00945	254.278			-2.55488	6.91246	-3.67215	6.70628	-3.1334	6.26877	-2.93898	6.25902
0.00127	179.849	0.01246	778.047	0.00425	267.095	0.00537	217.034	0.00946	254.408			-2.54975	6.91278	-3.66209	6.70672	-3.13008	6.26927	-2.93582	6.25942
0.00128	180.749	0.01261	778.64	0.00426	267.507	0.00546	220.731	0.00947	254.726			-2.54458	6.9131	-3.64981	6.70726	-3.12677	6.26977	-2.93267	6.25981
0.00129	181.714	0.01268	778.924	0.00426	268.009	0.00548	221.604	0.00949	255.234			-2.53952	6.91341	-3.63865	6.70774	-3.12347	6.27027	-2.92954	6.26019
0.00129	182.002	0.01279	779.403	0.00427	268.325	0.00548	221.619	0.00954	256.632			-2.53423	6.91374	-3.6327	6.708	-3.12019	6.27076	-2.92642	6.26058
0.0013	183.139	0.01286	779.683	0.00427	268.601	0.00551	222.976	0.00956	257.189			-2.52928	6.91405	-3.62616	6.70829	-3.11691	6.27125	-2.9233	6.26096
0.0013	184.256	0.01284	779.617	0.00427	268.63	0.00554	224.267	0.00961	258.393			-2.52447	6.91435	-3.62379	6.7084	-3.11365	6.27175	-2.9202	6.26134
0.00131	184.954	0.01283	779.586	0.00428	268.94	0.00556	224.714	0.00964	259.312			-2.51911	6.91469	-3.62322	6.70843	-3.1104	6.27224	-2.9171	6.26172
0.00131	185.662	0.01293	779.912	0.00428	269.075	0.0056	226.39	0.00971	261.032			-2.51408	6.91501	-3.62116	6.70852	-3.10716	6.27272	-2.91402	6.26209
0.00132	187.035	0.01303	780.222	0.0043	270.508	0.00564	228.145	0.00973	261.605			-2.5093	6.91532	-3.6199	6.70858	-3.10393	6.27321	-2.91095	6.26246
0.00133	188.127	0.01323	780.9	0.00434	272.83	0.00565	228.543	0.00977	262.605			-2.50449	6.91564	-3.61652	6.70873	-3.10071	6.27369	-2.90788	6.26283
0.00134	188.881	0.01327	781.031	0.00435	273.279	0.00568	229.64	0.00979	263.245			-2.49978	6.91595	-3.62006	6.70857	-3.0975	6.27417	-2.90483	6.26319
0.00134	189.555	0.01345	781.561	0.00436	274.215	0.00569	230.052	0.00979	263.256			-2.49517	6.91625	-3.61497	6.70879	-3.0943	6.27465	-2.90179	6.26356
0.00135	190.279	0.01344	781.549	0.00438	275.088	0.00569	230.164	0.00985	264.757			-2.49066	6.91656	-3.60424	6.70927	-3.09112	6.27513	-2.89875	6.26391
0.00135	191.232	0.01355	781.859	0.00438	275.201	0.00572	231.255	0.00987	265.247			-2.48616	6.91687	-3.59619	6.70963	-3.08794	6.27561	-2.89573	6.26427
0.00135	191.043	0.01363	782.116	0.00439	276	0.00572	231.272	0.00987	265.275			-2.48119	6.91721	-3.59556	6.70966	-3.08478	6.27608	-2.89271	6.26463
0.00136	192.128	0.01378	782.571	0.00439	276.001	0.00576	232.799	0.00991	266.339			-2.47648	6.91755	-3.594	6.70974	-3.08162	6.27655	-2.88971	6.26498
0.00137	192.759	0.0138	782.606	0.00441	277.345	0.00577	233.237	0.00996	267.667			-2.47157	6.9179	-3.59071	6.70989	-3.07848	6.27702	-2.88671	6.26533
0.00137	193.521	0.01361	782.038	0.00441	277.551	0.00582	235.229	0.00996	267.682			-2.46675	6.91825	-3.58386	6.7102	-3.07534	6.27749	-2.88372	6.26567
0.00138	194.611	0.01371	782.367	0.00442	277.822	0.00582	235.457	0.00999	268.331			-2.46199	6.91861	-3.58229	6.71027	-3.07222	6.27795	-2.88075	6.26601
0.00139	195.583	0.01382	782.663	0.00444	279.223	0.00583	235.671	0.01007	270.483			-2.45714	6.91897	-3.57732	6.71049	-3.0691	6.27842	-2.87778	6.26636
0.00139	196.404	0.014	783.156	0.00445	279.734	0.00585	236.472	0.01017	272.935			-2.45237	6.91934	-3.5722	6.71073	-3.066	6.27888	-2.87482	6.26669
0.0014	197.537	0.01409	783.432	0.00456	286.854	0.00587	237.4	0.01018	273.111			-2.44764	6.91971	-3.56887	6.71088	-3.0629	6.27934	-2.87187	6.26703
0.00141	198.483	0.01416	783.623	0.00456	286.87	0.00587	237.612	0.01029	275.933			-2.44288	6.92009	-3.56322	6.71114	-3.05982	6.2798	-2.86893	6.26736
0.00141	199.225	0.01428	783.914	0.00458	287.666	0.0059	238.548	0.0103	276.092			-2.43811	6.92048	-3.55999	6.71129	-3.05675	6.28025	-2.866	6.26769
0.00142	200.259	0.0145	784.393	0.00458	287.803	0.00593	239.672	0.01031	276.437			-2.43329	6.92087	-3.56014	6.71128	-3.05368	6.28071	-2.86308	6.26802
0.00142	200.796	0.01454	784.498	0.00458	288.111	0.00593	239.851	0.01032	276.625			-2.42837	6.92128	-3.55265	6.71163	-3.05066	6.28116	-2.86017	6.26835
0.00143	201.352	0.01467	784.784	0.00458	288.216	0.00593	239.946	0.01033	276.711			-2.42345	6.92169	-3.54932	6.71178	-3.04761	6.28161	-2.85726	6.26867
0.00143	202.074	0.01478	785.045	0.00459	288.41	0.00596	240.934	0.01033	276.907			-2.41849	6.92211	-3.54596	6.71194	-3.04458	6.28206	-2.85437	6.26899
0.00144	202.873	0.01492	785.357	0.00459	288.621	0.006	242.84	0.01036	277.488			-2.41377	6.92252	-3.54375	6.71204	-3.04155	6.2825	-2.85148	6.26931
0.00144	203.792	0.01506	785.645	0.00463	291.385	0.00601	242.971	0.01039	278.128			-2.40912	6.92291	-3.53656	6.71238	-3.03854	6.28295	-2.8486	6.26962
0.00145	204.197	0.01508	785.686	0.00464	291.701	0.00603	243.966	0.01043	279.135			-2.40435	6.92333	-3.5338	6.71251	-3.03553	6.28339	-2.84573	6.26994
0.00145	205.128	0.01531	786.144	0.00467	293.638	0.00604	244.213	0.01044	279.565			-2.39965	6.92373	-3.52818	6.71277	-3.03253	6.28383	-2.84287	6.27025
0.00146	205.882	0.01539	786.314	0.00467	293.724	0.00606	244.94	0.01045	279.681			-2.39494	6.92414	-3.5296	6.71271	-3.02955	6.28427	-2.84002	6.27055
0.00147	206.967	0.01539	786.304	0.00467	293.887	0.00608	246.106	0.0105	280.815			-2.39024	6.92454	-3.52324	6.71301	-3.02657	6.28471	-2.83718	6.27086
0.00148	208.276	0.01548	786.503	0.00474	298.227	0.00609	246.437	0.01057	282.402			-2.38568	6.92493	-3.51863	6.71322	-3.0236	6.28515	-2.83435	6.27116
0.00148	209.245	0.01551	786.588	0.00476	299.218	0.0061	246.55	0.01058	282.623			-2.38086	6.92533	-3.51603	6.71335	-3.02064	6.28558	-2.83152	6.27147
0.00149	209.765	0.01577	787.053	0.00476	299.36	0.00612	247.349	0.01063	283.588			-2.37634	6.92571	-3.51456	6.71342	-3.01769	6.28601	-2.8287	6.27176
0.0015	210.853	0.01579	787.101	0.00476	299.427	0.00612	247.448	0.01067	284.597			-2.3715	6.9261	-3.51327	6.71348	-3.01475	6.28644	-2.82589	6.27206
0.0015	211.883	0.01586	787.241	0.00477	299.636	0.00616	249.274	0.0107	285.088			-2.3668	6.92647	-3.50864	6.7137	-3.01182	6.28687	-2.82309	6.27235
0.00151	213.188	0.01606	787.654	0.00477	300.021	0.00617	249.577	0.01071	285.391			-2.36203	6.92683	-3.50458	6.71389	-3.00889	6.2873	-2.8203	6.27265
0.00152	213.902	0.01612	787.777	0.00478	300.216	0.00621	251.297	0.01081	287.289			-2.35747	6.92718	-3.49979	6.71412	-3.00598	6.28772	-2.81752	6.27294
0.00152	214.928	0.01622	787.978	0.00478	300.226	0.00621	251.318	0.01081	287.409			-2.35287	6.92751	-3.48849	6.71467	-3.00307	6.28815	-2.81474	6.27497
0.00153	216.045	0.01635	788.183	0.00478	300.552	0.00621	251.329	0.01082	287.493			-2.34816	6.92785	-3.48806	6.71469	-3.00018	6.28857	-2.81197	6.27514
0.00154	217.053	0.0164	788.253	0.00479	301.277	0.00621	251.337	0.01083	287.72			-2.34349	6.92817	-3.48362	6.7149	-2.99729	6.28899	-2.80921	6.2753
0.00155	218.163	0.01647	788.365	0.00481	302.089	0.00622	251.749	0.01091	289.381			-2.33874	6.9285	-3.4819	6.71499	-2.99441	6.28941	-2.80646	6.27615
0.00156	219.312	0.01651	788.427	0.00482	303.06	0.00623	252.057	0.01093	289.66			-2.33435	6.92878	-3.48054	6.71505	-2.99154	6.28982	-2.80372	6.27632
0.00156	219.541	0.01664	788.616	0.00484	304.079	0.00626	253.373	0.01093	289.7			-2.32998	6.92906	-3.47748	6.7152	-2.98868	6.29024	-2.80098	6.27648
0.00157	220.792	0.01669	788.697	0.00485	304.834	0.00635	256.993	0.01098	290.59			-2.32564	6.92933	-3.47208	6.71547	-2.98582	6.29065	-2.79825	6.27665
0.00157	221.801	0.01678	788.859	0.00486	305.209	0.00637	257.434	0.01108	292.249			-2.32132	6.92958	-3.46527	6.71581	-2.98298	6.29106	-2.79553	6.27681
0.00158	222.783	0.01712	789.413	0.00487	306.06	0.00638	258.224	0.01111	292.691			-2.31701	6.92982	-3.46423	6.71586	-2.98014	6.29147	-2.79282	6.2763
0.00159	223.997	0.01729	789.666	0.0049	308.007	0.00643	259.903	0.01114	293.261			-2.31273	6.93006	-3.46164	6.71599	-2.97731	6.29188	-2.79012	6.27715
0.0016	224.808	0.01733	789.733	0.005	314.29	0.00645	260.951	0.01119	294.226			-2.30847	6.93028	-3.45433	6.71635	-2.97452	6.29228	-2.78742	6.27731
0.0016	225.399	0.0174	789.82	0.00502	315.283	0.00645	260.993	0.01121	294.422			-2.30422	6.93048	-3.45135	6.7165	-2.97171	6.29269	-2.78473	6.27816
0.00161	226.396	0.0175	789.971	0.00503	315.899	0.00646	261.218	0.01124	294.968			-2.3	6.93068	-3.44892	6.71662	-2.96891	6.29309	-2.78205	6.27764
0.00161	226.966	0.01762	790.143	0.00504	316.379	0.00647	261.83	0.01125	295.035			-2.2958	6.9308	-3.44755	6.71669	-2.96611	6.2935	-2.77938	6.27781
0.00162	227.673	0.01759	790.099	0.00504	316.613	0.0065	262.884	0.01125	295.062			-2.29161	6.93097	-3.44504	6.71682	-2.96333	6.2939	-2.77671	6.27865
0.00163	228.661	0.01769	790.225	0.00506	317.418	0.00651	263.158	0.01132	296.334			-2.28745	6.93113	-3.44431	6.71686	-2.96055	6.29429	-2.77405	6.27882
0.00163	229.971	0.01779	790.352	0.00508	318.8	0.00652	263.695	0.01134	296.538			-2.2833	6.93134	-3.43817	6.71717	-2.95778	6.29469	-2.7714	6.27899
0.00164	231.124	0.01793	790.524	0.00508	319.068	0.00654	264.362	0.01137	296.944			-2.27917	6.93153	-3.43943	6.7171	-2.95501	6.29509	-2.76876	6.27915
0.00165	231.892	0.018	790.628	0.0051	320.207	0.00655	264.925	0.01139	297.281			-2.27506	6.93172	-3.43646	6.71725	-2.95226	6.29548	-2.76612	6.28
0.00166	232.727	0.01811	790.754	0.00511	320.786	0.00656	265.37	0.0114	297.307			-2.27097	6.93188	-3.43209	6.71748	-2.94951	6.29587	-2.76349	6.27948
0.00166	233.86	0.01825	790.925	0.00515	322.931	0.00657	265.597	0.01143	297.85			-2.2669	6.93202	-3.42743	6.71771	-2.94678	6.29626	-2.76087	6.27965
0.00167	235.235	0.01832	791.013	0.00517	324.33	0.00661	267.336	0.01148	298.459			-2.26285	6.93215	-3.42034	6.71808	-2.94405	6.29665	-2.75826	6.27981
0.00169	236.748	0.01841	791.128	0.00518	324.408	0.00662	267.808	0.01149	298.638					-3.42016	6.71809	-2.94132	6.29704	-2.75565	6.28066
0.00169	237.672	0.01864	791.391	0.00519	325.22	0.00663	268.177	0.0115	298.758					-3.41648	6.71828	-2.93861	6.29743	-2.75305	6.28014
0.0017	238.966	0.01878	791.562	0.0052	325.821	0.00667	269.646	0.01152	298.965					-3.41346	6.71844	-2.9359	6.29781	-2.75046	6.28031
0.00171	239.803	0.0189	791.702	0.0052	325.921	0.00668	270.168	0.01152	298.986					-3.40938	6.71865	-2.9332	6.2982	-2.74787	6.28115
0.00171	240.355	0.01876	791.545	0.00523	327.517	0.00669	270.738	0.01159	299.843					-3.40604	6.71882	-2.93051	6.29858	-2.7453	6.28064
0.00173	242.241	0.01898	791.792	0.00527	329.698	0.0067	270.839	0.01179	302.044					-3.40126	6.71907	-2.92782	6.29896	-2.74272	6.28149
0.00175	245.093	0.01908	791.901	0.0053	331.091	0.0067	270.851	0.01199	304.053					-3.39993	6.71914	-2.92515	6.29934	-2.74016	6.28165
0.00175	246.025	0.01911	791.934	0.00531	331.793	0.00671	271.292	0.01218	305.741					-3.39508	6.71939	-2.92248	6.29972	-2.7376	6.28182
0.00176	247.056	0.01918	792.016	0.00531	332.039	0.00673	272.187	0.01238	307.35					-3.38961	6.71968	-2.91982	6.30009	-2.73505	6.28198
0.00177	247.702	0.01922	792.059	0.00537	334.856	0.00674	272.42	0.01257	308.824					-3.39069	6.71963	-2.91716	6.30047	-2.73251	6.28147
0.00177	248.569	0.01933	792.171	0.0054	336.492	0.00678	274.122	0.01277	310.154					-3.38395	6.71998	-2.91452	6.30084	-2.72997	6.28231
0.00178	249.47	0.01927	792.109	0.00541	337.298	0.00681	275.57	0.01296	311.532					-3.38562	6.71989	-2.91188	6.30121	-2.72744	6.28248
0.00179	250.046	0.01941	792.251	0.00545	339.143	0.00684	276.677	0.01316	312.722					-3.37779	6.72031	-2.90924	6.30158	-2.72492	6.28264
0.00179	251.171	0.01948	792.318	0.00546	339.437	0.00684	276.798	0.01335	313.854					-3.37401	6.72051	-2.90662	6.30195	-2.7224	6.28281
0.0018	251.927	0.01969	792.51	0.00546	339.587	0.00684	276.831	0.01355	315.088					-3.36551	6.72096	-2.90403	6.30232	-2.71989	6.28297
0.00181	252.855	0.01992	792.73	0.00547	340.157	0.00686	277.296	0.01374	316.183					-3.36463	6.72101	-2.90142	6.30268	-2.71739	6.28314
0.00182	254.079	0.01974	792.559	0.00548	340.608	0.00686	277.513	0.01394	317.453					-3.36291	6.7211	-2.89881	6.30305	-2.71489	6.28398
0.00182	255.102	0.01986	792.677	0.0055	341.423	0.00687	277.669	0.01413	318.627					-3.35918	6.7213	-2.89622	6.30341	-2.71241	6.28347
0.00183	255.642	0.01997	792.783	0.00553	342.838	0.00687	277.904	0.01433	319.809					-3.35874	6.72132	-2.89363	6.30378	-2.70992	6.28363
0.00184	256.641	0.02003	792.849	0.00555	343.495	0.00688	278.416	0.01452	320.925					-3.3539	6.72158	-2.89105	6.30414	-2.70745	6.2838
0.00185	258.202	0.0202	793.028	0.00555	343.855	0.00691	279.601	0.01472	322.1					-3.35346	6.7216	-2.88847	6.3045	-2.70498	6.28464
0.00186	259.166	0.0204	793.221	0.00556	343.954	0.00694	280.829	0.01491	323.143					-3.35136	6.72172	-2.8859	6.30486	-2.70251	6.28481
0.00186	259.924	0.02052	793.326	0.00557	344.407	0.00694	280.863	0.01511	324.424					-3.34807	6.72189	-2.88334	6.30521	-2.70006	6.28505
0.00187	260.804	0.02053	793.33	0.00559	345.447	0.00695	281.023	0.0153	325.536					-3.34684	6.72196	-2.88079	6.30557	-2.69761	6.28522
0.00188	261.943	0.02056	793.363	0.00559	345.525	0.00696	281.37	0.0155	326.628					-3.34211	6.72222	-2.87824	6.30593	-2.69516	6.2853
0.00188	262.746	0.02069	793.481	0.00561	346.251	0.00698	282.318	0.01569	327.635					-3.33533	6.72258	-2.8757	6.30628	-2.69272	6.28555
0.00189	263.778	0.02082	793.594	0.00563	347.268	0.00698	282.391	0.01589	328.663					-3.33567	6.72257	-2.87317	6.30663	-2.69029	6.28563
0.0019	265.158	0.021	793.746	0.00565	347.981	0.00703	284.19	0.01608	329.83					-3.33497	6.7226	-2.87064	6.30698	-2.68787	6.2858
0.0019	265.531	0.02115	793.883	0.00566	348.26	0.00704	284.856	0.01628	330.786					-3.32984	6.72288	-2.86812	6.30733	-2.68545	6.28596
0.00191	266.414	0.02113	793.868	0.0057	349.94	0.0071	287.224	0.01647	331.71					-3.3288	6.72294	-2.86561	6.30768	-2.68304	6.28613
0.00192	267.961	0.021	793.752	0.00579	353.211	0.00712	287.965	0.01667	332.638					-3.32363	6.72323	-2.8631	6.30803	-2.68063	6.28637
0.00194	269.663	0.02114	793.871	0.00579	353.263	0.00713	288.183	0.01686	334.999					-3.31991	6.72343	-2.8606	6.30837	-2.67823	6.28645
0.00194	270.598	0.02143	794.122	0.00579	353.454	0.00718	290.25	0.01706	335.978					-3.31751	6.72356	-2.85811	6.30872	-2.67584	6.2867
0.00195	271.775	0.02166	794.306	0.00585	355.139	0.00718	290.495	0.01725	336.631					-3.31651	6.72362	-2.85562	6.30906	-2.67345	6.28678
0.00196	272.126	0.02172	794.35	0.00585	355.373	0.0072	291.056	0.01745	337.611					-3.31501	6.7237	-2.85314	6.3094	-2.67107	6.28695
0.00196	272.904	0.02185	794.459	0.00585	355.411	0.00723	292.225	0.01764	338.59					-3.31356	6.72378	-2.85067	6.30974	-2.66869	6.28711
0.00197	274.509	0.02192	794.513	0.00586	355.726	0.00725	293.272	0.01784	339.243					-3.31218	6.72385	-2.84822	6.31008	-2.66632	6.28728
0.00198	275.2	0.02195	794.539	0.00587	356.041	0.00725	293.308	0.01803	340.223					-3.30809	6.72408	-2.84576	6.31042	-2.66396	6.28744
0.00199	276.317	0.02205	794.614	0.00588	356.154	0.00726	293.442	0.01823	340.876					-3.30682	6.72415	-2.84331	6.31075	-2.6616	6.28761
0.002	277.524	0.02208	794.64	0.00588	356.373	0.00726	293.616	0.01842	341.855					-3.30275	6.72438	-2.84086	6.31109	-2.65925	6.28777
0.00201	279.202	0.02219	794.72	0.00591	357.07	0.00726	293.776	0.01862	342.508					-3.29711	6.72469	-2.83842	6.31142	-2.6569	6.28794
0.00202	280.209	0.02234	794.84	0.00593	357.831	0.00727	294.07	0.01881	343.488					-3.29791	6.72465	-2.83598	6.31176	-2.65456	6.2881
0.00203	281.526	0.02238	794.87	0.00598	359.114	0.00727	294.079	0.01901	344.141					-3.29665	6.72472	-2.83355	6.31209	-2.65223	6.28834
0.00204	282.455	0.02253	794.968	0.00611	362.388	0.00731	295.552	0.0192	345.12					-3.29167	6.72499	-2.83113	6.31242	-2.6499	6.28851
0.00205	283.406	0.02272	795.111	0.00626	365.462	0.00731	295.656	0.0194	345.773					-3.28848	6.72517	-2.82871	6.31275	-2.64758	6.28859
0.00205	284.349	0.02278	795.156	0.00641	367.898	0.00732	296.023	0.01959	346.753					-3.28454	6.72539	-2.8263	6.31308	-2.64526	6.28876
0.00206	285.471	0.02288	795.223	0.00657	369.944	0.00732	296.107	0.01979	347.079					-3.28317	6.72547	-2.82389	6.3134	-2.64295	6.28892
0.00207	286.381	0.02294	795.263	0.00672	371.863	0.00737	298.25	0.01998	348.385					-3.28105	6.72558	-2.8215	6.31373	-2.64064	6.28909
0.00208	287.574	0.02304	795.337	0.00687	373.417	0.00743	300.475	0.02018	349.038					-3.27941	6.72568	-2.8191	6.31406	-2.63834	6.28925
0.00209	288.822	0.0231	795.38	0.00702	374.987	0.00746	301.921	0.02037	349.691					-3.27661	6.72584	-2.81672	6.31438	-2.63605	6.28949
0.0021	290.008	0.02331	795.519	0.00717	376.303	0.00748	302.596	0.02057	350.671					-3.27549	6.7259	-2.81434	6.3147	-2.63376	6.28958
0.00211	292.104	0.0234	795.582	0.00732	377.705	0.0075	303.381	0.02076	351.324					-3.2686	6.72629	-2.81196	6.31502	-2.63148	6.28974
0.00212	293.226	0.02339	795.575	0.00747	378.896	0.00751	303.613	0.02096	351.977					-3.26446	6.72652	-2.80959	6.31534	-2.6292	6.28991
0.00214	294.967	0.02353	795.665	0.00762	380.092	0.00752	304.258	0.02115	352.63					-3.25917	6.72682	-2.80723	6.31566	-2.62693	6.29007
0.00215	296.201	0.02358	795.698	0.00778	381.279	0.00754	305.136	0.02135	353.61					-3.25553	6.72703	-2.80487	6.31598	-2.62466	6.29023
0.00216	297.396	0.02367	795.75	0.00793	382.553	0.00755	305.499	0.02154	354.263					-3.25261	6.7272	-2.80252	6.3163	-2.6224	6.28972
0.00217	298.607	0.02363	795.728	0.00808	383.741	0.00759	307.047	0.02174	355.242					-3.25006	6.72735	-2.80018	6.31661
0.00217	299.455	0.0239	795.894	0.00823	385.055	0.00759	307.132	0.02193	355.569					-3.24851	6.72743	-2.79784	6.31693
0.00218	300.66	0.02399	795.956	0.00838	386.359	0.00762	308.267	0.02213	356.222					-3.24375	6.72771	-2.79551	6.31724
0.00219	301.604	0.0242	796.096	0.00853	387.739	0.00764	309.15	0.02232	357.201					-3.24145	6.72784	-2.79318	6.31755
0.0022	302.928	0.02434	796.182	0.00868	389.417	0.00766	309.629	0.02252	357.528					-3.23652	6.72812	-2.79086	6.31786
0.00221	304.103	0.02435	796.188	0.00884	390.668	0.00768	310.457	0.02271	358.507					-3.2353	6.72819	-2.78854	6.31817
0.00222	304.855	0.02466	796.376	0.00899	391.843	0.00769	311.034	0.02291	359.16					-3.23407	6.72826	-2.78625	6.31848
0.00222	305.445	0.02465	796.368	0.00914	393.162	0.00772	312.259	0.0231	359.813					-3.2307	6.72845	-2.78395	6.31879
0.00223	306.498	0.02478	796.442	0.00929	394.407	0.00773	312.684	0.0233	360.466					-3.22646	6.72869	-2.78165	6.31909
0.00224	307.89	0.02489	796.509	0.00944	395.648	0.00774	312.965	0.02349	361.119					-3.22588	6.72873	-2.77935	6.3194
0.00225	308.735	0.02505	796.599	0.00959	396.861	0.00776	313.728	0.02369	362.099					-3.221	6.72901	-2.77707	6.3197
0.00226	310.453	0.02511	796.635	0.00974	398.202	0.00779	315.154	0.02388	362.752					-3.21542	6.72933	-2.77478	6.32001
0.00227	311.772	0.02514	796.655	0.00989	399.462	0.0078	315.475	0.02408	363.405					-3.215	6.72935	-2.77251	6.32031
0.00228	313.149	0.02516	796.664	0.01004	400.683	0.00782	316.383	0.02427	364.058					-3.2141	6.72941	-2.77023	6.32061
0.00229	314.119	0.0252	796.689	0.0102	401.802	0.00786	317.968	0.02447	364.711					-3.2131	6.72946	-2.76797	6.32091
0.0023	315.037	0.02526	796.725	0.01035	402.979	0.00788	318.519	0.02466	365.364					-3.21177	6.72954	-2.76571	6.32121
0.00231	316.731	0.02536	796.782	0.0105	404.236	0.0079	319.503	0.02486	366.017					-3.20868	6.72972	-2.76345	6.32151
0.00232	317.388	0.02547	796.846	0.01065	405.308	0.0079	319.599	0.02505	366.67					-3.20399	6.72999	-2.7612	6.3218
0.00232	317.835	0.02561	796.926	0.0108	406.358	0.00796	321.778	0.02525	367.323					-3.20169	6.73013	-2.75896	6.3221
0.00233	318.97	0.02575	797.004	0.01095	407.494	0.00796	321.915	0.02544	367.976					-3.19849	6.73031	-2.75672	6.32239
0.00234	319.878	0.02601	797.147	0.0111	408.523	0.00801	323.744	0.02564	368.629					-3.19571	6.73048	-2.75449	6.32268
0.00235	321.138	0.02634	797.324	0.01125	409.578	0.00802	324.235	0.02583	369.282					-3.19338	6.73061	-2.75226	6.32293
0.00236	322.587	0.02664	797.48	0.01141	410.655	0.00805	325.354	0.02603	369.935					-3.19008	6.7308	-2.75003	6.32373
0.00237	323.988	0.0268	797.562	0.01156	411.639	0.00806	325.807	0.02622	370.588					-3.1885	6.7309	-2.74782	6.32387
0.00238	324.987	0.02698	797.655	0.01171	412.711	0.00807	326.268	0.02642	371.241					-3.18626	6.73103	-2.7456	6.32402
0.00239	326.409	0.02704	797.691	0.01186	413.688	0.00808	326.664	0.02661	371.894					-3.17962	6.73142	-2.7434	6.32481
0.0024	327.615	0.02706	797.699	0.01201	414.633	0.0081	327.298	0.02681	372.221					-3.17919	6.73145	-2.74119	6.32496
0.00241	329.29	0.02711	797.728	0.01216	415.572	0.00811	327.665	0.02719	373.2					-3.18001	6.7314	-2.739	6.3251
0.00242	330.342	0.02715	797.746	0.01231	416.537	0.00813	328.457	0.02739	373.853					-3.17565	6.73165	-2.7368	6.3259
0.00243	331.61	0.02724	797.793	0.01247	417.534	0.00813	328.542	0.02758	374.506					-3.17284	6.73182	-2.73462	6.32604
0.00244	332.662	0.02714	797.744	0.01262	418.481	0.00815	329.359	0.02778	374.833					-3.16968	6.732	-2.73243	6.32683
0.00245	333.587	0.02728	797.815	0.01277	419.387	0.00818	330.631	0.02797	375.812					-3.17008	6.73198	-2.73026	6.32698
0.00246	334.853	0.02758	797.963	0.01292	420.295	0.00821	331.705	0.02817	376.139					-3.16696	6.73216	-2.72811	6.32712
0.00247	336.375	0.02781	798.078	0.01307	421.157	0.00824	332.97	0.02836	376.465					-3.16138	6.73249	-2.72594	6.32791
0.00248	337.454	0.02783	798.088	0.01322	422.052	0.00824	333.02	0.02856	377.445					-3.15705	6.73275	-2.72378	6.32805
0.00249	338.524	0.02787	798.11	0.01337	423.064	0.00825	333.163	0.02875	377.771					-3.15536	6.73285	-2.72162	6.3282
0.0025	339.99	0.02796	798.158	0.01352	423.907	0.00827	334.011	0.02895	378.424					-3.15298	6.73299	-2.71947	6.32834
0.00251	341.202	0.02816	798.254	0.01367	424.732	0.00829	334.928	0.02914	379.077					-3.14772	6.7333	-2.71732	6.32848
0.00252	342.32	0.0282	798.277	0.01383	425.546	0.00832	335.988	0.02934	379.73					-3.14685	6.73335	-2.71518	6.32862
0.00252	343.087	0.02834	798.347	0.01398	426.358	0.00836	337.428	0.02953	380.057					-3.14382	6.73354	-2.71304	6.32876
0.00253	343.763	0.02849	798.42	0.01413	427.198	0.00842	339.496	0.02973	380.71					-3.14078	6.73372	-2.71091	6.32956
0.00254	345.073	0.02859	798.466	0.01428	428.014	0.00846	340.937	0.02992	381.036					-3.14037	6.73374	-2.70878	6.3297
0.00255	346.029	0.02875	798.545	0.01443	428.858	0.00848	341.729	0.03012	381.689					-3.13706	6.73394	-2.70666	6.32984
0.00256	347.166	0.02885	798.591	0.01458	429.637	0.0085	342.491	0.03031	382.342					-3.13376	6.73414	-2.70454	6.32998
0.00257	348.51	0.02884	798.589	0.01473	430.398	0.00852	342.959	0.03051	382.995					-3.12931	6.7344	-2.70243	6.33013
0.00258	349.84	0.02906	798.697	0.01489	431.156	0.00853	343.237	0.0307	383.322					-3.12945	6.73439	-2.70032	6.33027
0.00259	350.97	0.02916	798.744	0.01504	431.901	0.00853	343.254	0.0309	383.975					-3.12752	6.73451	-2.69822	6.33106
0.0026	351.937	0.02926	798.79	0.01519	432.649	0.0086	345.649	0.03109	384.301					-3.12615	6.73459	-2.69612	6.3312
0.0026	352.799	0.02933	798.822	0.01534	433.398	0.00861	346.099	0.03129	384.954					-3.12387	6.73473	-2.69402	6.33134
0.00261	353.807	0.02954	798.924	0.01549	434.139	0.00862	346.266	0.03148	385.281					-3.12026	6.73494	-2.69194	6.33149
0.00261	354.151	0.02962	798.963	0.01564	434.865	0.00863	346.856	0.03168	385.934					-3.117	6.73514	-2.68985	6.33163
0.00262	355.391	0.02979	799.043	0.01579	435.592	0.00866	347.852	0.03187	386.26					-3.11659	6.73516	-2.68777	6.33242
0.00264	356.713	0.02975	799.022	0.01594	436.365	0.00868	348.36	0.03207	386.914					-3.10983	6.73557	-2.68569	6.33256
0.00264	357.789	0.02994	799.112	0.0161	437.064	0.00872	349.645	0.03226	387.567					-3.10802	6.73568	-2.68362	6.33271
0.00266	359.16	0.03008	799.177	0.01625	437.755	0.00873	349.989	0.03246	387.893					-3.10752	6.73571	-2.68156	6.33285
0.00266	360.354	0.03016	799.215	0.0164	438.444	0.00873	349.989	0.03265	388.22					-3.10364	6.73595	-2.67949	6.33364
0.00268	362.111	0.03021	799.236	0.01655	439.125	0.00875	350.709	0.03285	388.546					-3.09912	6.73622	-2.67744	6.33378
0.00269	362.948	0.03025	799.255	0.0167	439.811	0.00876	350.854	0.03304	389.526					-3.09775	6.7363	-2.67538	6.33327
0.0027	364.273	0.03039	799.32	0.01685	440.478	0.00876	350.861	0.03324	389.852					-3.09724	6.73634	-2.67336	6.33406
0.00271	365.614	0.03052	799.377	0.017	441.132	0.00878	351.381	0.03343	390.179					-3.09429	6.73651	-2.67131	6.33486
0.00272	366.809	0.03066	799.445	0.01715	441.774	0.00878	351.572	0.03363	390.505					-3.0922	6.73664	-2.66927	6.33435
0.00272	367.462	0.03102	799.608	0.0173	442.443	0.00879	351.711	0.03382	391.158					-3.08903	6.73683	-2.66724	6.33449
0.00274	369.079	0.03103	799.614	0.01746	443.09	0.00889	354.441	0.03402	391.485					-3.08741	6.73693	-2.66521	6.33463
0.00275	370.416	0.03117	799.678	0.01761	443.733	0.00893	355.49	0.03421	392.138					-3.08349	6.73717	-2.66318	6.33477
0.00276	371.591	0.03123	799.702	0.01776	444.37	0.00895	356.048	0.03441	392.464					-3.08386	6.73715	-2.66116	6.33556
0.00277	372.799	0.03127	799.722	0.01791	445.005	0.00895	356.159	0.0346	392.791					-3.08378	6.73715	-2.65914	6.3357
0.00278	374.749	0.03137	799.766	0.01806	445.611	0.00896	356.273	0.0348	393.117					-3.08362	6.73716	-2.65713	6.33584
0.00279	375.922	0.03154	799.845	0.01821	446.218	0.00898	356.848	0.03499	393.77					-3.08118	6.73731	-2.65512	6.33664
0.0028	377.125	0.03176	799.945	0.01836	446.819	0.009	357.216	0.03519	394.097					-3.08024	6.73737	-2.65311	6.33743
0.00281	378.568	0.03179	799.96	0.01852	447.422	0.00905	358.455	0.03538	394.75					-3.07796	6.73751	-2.65111	6.33692
0.00283	380.185	0.03188	799.998	0.01867	448.005	0.00905	358.499	0.03558	395.076					-3.07471	6.7377	-2.64912	6.33706
0.00283	381.319	0.03211	800.106	0.01882	448.594	0.00906	358.641	0.03577	395.403					-3.07199	6.73787	-2.64713	6.3372
0.00285	382.704	0.03221	800.15	0.01897	449.169	0.00906	358.749	0.03597	395.729					-3.06927	6.73804	-2.64514	6.33734
0.00285	383.749	0.03229	800.186	0.01912	449.75	0.00908	359.095	0.03616	396.056					-3.0656	6.73826	-2.64316	6.33748
0.00286	384.971	0.03234	800.206	0.01927	450.308	0.00908	359.195	0.03636	396.709					-3.06387	6.73837	-2.64118	6.33762
0.00287	386.083	0.03242	800.244	0.01942	450.921	0.00912	360.108	0.03655	397.035					-3.06323	6.7384	-2.6392	6.33777
0.00288	387.364	0.03244	800.254	0.01957	451.468	0.00913	360.172	0.03675	397.362					-3.06137	6.73852	-2.63723	6.33791
0.00289	388.386	0.03265	800.347	0.01973	452.032	0.00914	360.427	0.03694	397.688					-3.05898	6.73866	-2.63526	6.3387
0.0029	389.892	0.0326	800.328	0.01988	452.568	0.00917	361.07	0.03714	398.015					-3.05679	6.7388	-2.6333	6.33884
0.00292	391.828	0.0327	800.372	0.02003	453.104	0.00918	361.31	0.03733	398.341					-3.05357	6.73899	-2.63134	6.33898
0.00292	392.587	0.03285	800.437	0.02018	453.631	0.00918	361.326	0.03753	398.668					-3.05076	6.73916	-2.62939	6.33912
0.00293	393.374	0.033	800.506	0.02033	454.173	0.0092	361.645	0.03772	399.321					-3.0475	6.73936	-2.62744	6.33991
0.00294	394.574	0.03324	800.613	0.02048	454.707	0.00921	361.88	0.03792	399.647					-3.04445	6.73955	-2.62549	6.34005
0.00295	395.511	0.03325	800.616	0.02063	455.282	0.00923	362.273	0.03811	399.647					-3.03942	6.73986	-2.62355	6.33954
0.00296	396.652	0.03337	800.672	0.02079	455.859	0.00938	364.802	0.03831	400.3					-3.03979	6.73983	-2.62163	6.34033
0.00297	397.746	0.03348	800.717	0.02094	456.426	0.00955	367.333	0.0385	400.627					-3.0409	6.73977	-2.6197	6.34048
0.00297	398.569	0.03361	800.78	0.02109	456.993	0.00973	369.485	0.0387	400.953					-3.03615	6.74006	-2.61777	6.34127
0.00299	400.21	0.03373	800.83	0.02124	457.556	0.00991	371.226	0.03889	400.953					-3.03677	6.74002	-2.61584	6.34141
0.003	401.866	0.03389	800.903	0.02139	458.113	0.01008	372.594	0.03909	401.606					-3.03571	6.74009	-2.61392	6.34155
0.00301	403.094	0.03394	800.923	0.02154	458.665	0.01026	373.817	0.03928	401.933					-3.03088	6.74038	-2.612	6.34169
0.00302	404.294	0.03411	800.997	0.02169	459.212	0.01043	374.994	0.03948	401.933					-3.02866	6.74052	-2.61009	6.34183
0.00303	405.631	0.0343	801.08	0.02184	459.753	0.01061	376.215	0.03967	402.586					-3.02686	6.74063	-2.60818	6.34197
0.00304	407.246	0.03426	801.064	0.02199	460.29	0.01079	377.243	0.03987	402.586					-3.02261	6.74089	-2.60627	6.34211
0.00305	408.461	0.03449	801.165	0.02215	460.822	0.01096	378.348	0.04006	403.239					-3.02214	6.74092	-2.60437	6.3429
0.00306	409.785	0.03444	801.14	0.0223	461.349	0.01114	379.338	0.04026	403.239					-3.0181	6.74117	-2.60247	6.34239
0.00307	411.105	0.03471	801.258	0.02245	461.871	0.01132	380.397	0.04045	403.565					-3.0149	6.74136	-2.60058	6.34318
0.00308	412.579	0.03485	801.314	0.0226	462.388	0.01149	381.424	0.04065	403.892					-3.01283	6.74149	-2.59869	6.34332
0.00309	413.567	0.03515	801.444	0.02275	462.901	0.01167	382.478	0.04084	404.219					-3.0119	6.74155	-2.5968	6.34346
0.0031	414.101	0.03518	801.457	0.0229	463.408	0.01185	383.499	0.04104	404.545					-3.00753	6.74181	-2.59492	6.3436
0.00311	415.443	0.03524	801.483	0.02305	463.911	0.01202	384.605	0.04123	404.872					-3.00667	6.74187	-2.59304	6.34374
0.00312	416.736	0.03538	801.54	0.0232	464.409	0.0122	385.655	0.04143	405.198					-3.00313	6.74209	-2.59116	6.34388
0.00313	418.384	0.03539	801.546	0.02336	464.903	0.01237	386.768	0.04162	405.198					-2.99986	6.74229	-2.58929	6.34403
0.00314	419.57	0.03557	801.619	0.02351	465.392	0.01255	387.809	0.04182	405.525					-2.99776	6.74242	-2.58742	6.34482
0.00315	420.931	0.03558	801.626	0.02366	465.876	0.01273	388.835	0.04201	405.851					-2.99725	6.74245	-2.58556	6.34496
0.00316	421.897	0.03566	801.658	0.02381	466.355	0.0129	389.884	0.04221	405.851					-2.99671	6.74249	-2.5837	6.3451
0.00317	423.236	0.03578	801.707	0.02396	466.83	0.01308	390.979	0.0424	406.178					-2.99116	6.74283	-2.58184	6.34524
0.00318	424.688	0.03582	801.725	0.02411	467.301	0.01326	392.104	0.04259	406.504					-2.98873	6.74298	-2.57999	6.34538
0.00319	426.409	0.03599	801.797	0.02426	467.767	0.01343	393.092	0.04279	406.831					-2.98723	6.74307	-2.57814	6.34552
0.00319	426.468	0.03624	801.899	0.02442	468.229	0.01361	394.1	0.04298	407.157					-2.9839	6.74328	-2.57629	6.34566
0.00321	428.246	0.03623	801.893	0.02457	468.686	0.01379	395.086	0.04318	407.157					-2.98276	6.74335	-2.57445	6.3458
0.00322	430.108	0.03626	801.904	0.02472	469.139	0.01396	396.121	0.04337	407.484					-2.98169	6.74342	-2.57263	6.34594
0.00323	431.548	0.03645	801.982	0.02487	469.583	0.01414	397.146	0.04357	407.484					-2.97774	6.74366	-2.57079	6.34608
0.00324	432.886	0.03649	801.997	0.02502	470.028	0.01431	398.097	0.04376	407.81					-2.97551	6.7438	-2.56896	6.34622
0.00325	433.47	0.03668	802.076	0.02517	470.468	0.01449	399.095	0.04396	408.137					-2.97349	6.74393	-2.56713	6.34636
0.00327	436.273	0.03682	802.132	0.02532	470.904	0.01467	400.111	0.04415	408.463					-2.97149	6.74405	-2.56531	6.34715
0.00328	438.132	0.03691	802.167	0.02547	471.336	0.01484	401.135	0.04435	408.463					-2.9684	6.74424	-2.56349	6.34664
0.00329	439.323	0.03695	802.182	0.02562	471.764	0.01502	402.107	0.04454	408.79					-2.96529	6.74444	-2.56167	6.34678
0.0033	440.803	0.037	802.204	0.02578	472.188	0.0152	403.103	0.04474	408.79					-2.9642	6.74451	-2.55986	6.34757
0.00331	442.041	0.03706	802.226	0.02593	472.608	0.01537	404.024	0.04493	409.443					-2.9615	6.74467	-2.55805	6.34706
0.00332	443.268	0.03711	802.248	0.02608	473.023	0.01555	404.991	0.04513	409.443					-2.95788	6.7449	-2.55624	6.34785
0.00334	445.243	0.03726	802.31	0.02623	473.435	0.01572	405.867	0.04532	409.443					-2.95616	6.74501	-2.55444	6.34799
0.00336	447.383	0.03731	802.329	0.02638	473.844	0.0159	406.736	0.04552	409.769					-2.95431	6.74512	-2.55264	6.34813
0.00336	448.341	0.03747	802.389	0.02653	474.248	0.01608	407.605	0.04571	410.096					-2.95257	6.74523	-2.55085	6.34827
0.00337	449.835	0.03768	802.474	0.02668	474.649	0.01625	408.502	0.04591	410.096					-2.95004	6.74539	-2.54905	6.34841
0.00338	451.011	0.03765	802.462	0.02684	475.045	0.01643	409.355	0.0461	410.096					-2.94968	6.74541	-2.54726	6.34855
0.00339	452.351	0.0377	802.481	0.02699	475.439	0.01661	410.256	0.0463	410.422					-2.94764	6.74554	-2.54548	6.34869
0.00341	453.94	0.03789	802.554	0.02714	475.828	0.01678	411.152	0.04649	410.422					-2.94847	6.74548	-2.5437	6.34883
0.00342	455.432	0.03802	802.602	0.02729	476.214	0.01696	412.014	0.04669	410.749					-2.94576	6.74565	-2.54192	6.34897
0.00342	456.233	0.03817	802.66	0.02744	476.597	0.01714	412.844	0.04688	411.075					-2.9458	6.74565	-2.54014	6.34911
0.00343	457.12	0.03822	802.68	0.02759	476.976	0.01731	413.678	0.04708	411.075					-2.94329	6.7458	-2.53837	6.34925
0.00344	458.206	0.0383	802.712	0.02774	477.352	0.01749	414.511	0.04727	411.075					-2.94135	6.74592	-2.5366	6.34939
0.00345	459.772	0.03837	802.736	0.02789	477.724	0.01766	415.311	0.04766	411.402					-2.93726	6.74618	-2.53484	6.35017
0.00346	460.747	0.03848	802.779	0.02805	478.093	0.01784	416.111	0.04786	411.402					-2.93363	6.7464	-2.53308	6.35031
0.00346	461.186	0.03852	802.796	0.0282	478.459	0.01802	416.904	0.04805	411.728					-2.93201	6.7465	-2.53132	6.34981
0.00347	462.596	0.03879	802.899	0.02835	478.821	0.01819	417.698	0.04825	411.728					-2.93103	6.74656	-2.52956	6.35059
0.00349	464.415	0.03896	802.96	0.0285	479.18	0.01837	418.464	0.04844	411.728					-2.93008	6.74662	-2.52781	6.35008
0.00349	465.04	0.03917	803.038	0.02865	479.536	0.01855	419.246	0.04864	412.055					-2.92578	6.74688	-2.52608	6.35022
0.0035	466.051	0.03931	803.094	0.0288	479.886	0.01872	419.993	0.04883	412.055					-2.92378	6.74701	-2.52433	6.35036
0.00351	466.927	0.03943	803.138	0.02895	480.236	0.0189	420.766	0.04903	412.055					-2.92356	6.74702	-2.52259	6.3505
0.00352	468.302	0.03953	803.176	0.0291	480.583	0.01908	421.515	0.04922	412.381					-2.92179	6.74713
0.00352	468.656	0.0396	803.199	0.02925	480.927	0.01925	422.268	0.04942	412.381					-2.92105	6.74718
0.00353	469.872	0.03979	803.268	0.02941	481.268	0.01943	422.987	0.04961	412.708					-2.91901	6.7473
0.00354	471.256	0.03988	803.3	0.02956	481.606	0.0196	423.724	0.04981	412.708					-2.91706	6.74743
0.00356	473.255	0.04008	803.37	0.02971	481.941	0.01978	424.446	0.05	413.034					-2.91355	6.74764
0.00357	474.811	0.04013	803.388	0.02986	482.273	0.01996	425.154	0.0502	412.708					-2.9114	6.74777
0.00357	475.564	0.04018	803.406	0.03001	482.603	0.02013	425.858	0.05039	413.034					-2.90723	6.74803
0.00358	477.062	0.04032	803.454	0.03016	482.93	0.02031	426.555	0.05059	413.034					-2.90453	6.7482
0.0036	478.827	0.0405	803.516	0.03031	483.254	0.02049	427.246	0.05078	413.034					-2.90386	6.74824
0.00361	480.816	0.04052	803.524	0.03047	483.576	0.02066	427.947	0.05098	413.034					-2.90152	6.74838
0.00362	482.009	0.04072	803.594	0.03062	483.895	0.02084	428.631	0.05117	413.361					-2.90017	6.74847
0.00363	483.59	0.04095	803.672	0.03077	484.211	0.02102	429.306	0.05137	413.361					-2.90049	6.74845
0.00364	484.631	0.04097	803.678	0.03092	484.525	0.02119	429.984	0.05156	413.361					-2.89846	6.74857
0.00365	485.673	0.04101	803.691	0.03107	484.837	0.02137	430.655	0.05176	413.361					-2.89592	6.74873
0.00366	487.162	0.04105	803.705	0.03122	485.146	0.02154	431.338	0.05195	413.361					-2.89542	6.74876
0.00367	488.296	0.04111	803.723	0.03137	485.452	0.02172	431.995	0.05215	413.687					-2.89499	6.74879
0.00368	489.752	0.04124	803.767	0.03152	485.756	0.0219	432.642	0.05234	413.687					-2.8919	6.74898
0.00369	491	0.04144	803.834	0.03168	486.058	0.02207	433.279	0.05254	413.687					-2.88894	6.74916
0.0037	492.49	0.04153	803.866	0.03183	486.358	0.02225	433.936	0.05273	413.687					-2.88498	6.7494
0.00371	493.689	0.04167	803.913	0.03198	486.655	0.02243	434.568	0.05293	413.687					-2.88271	6.74954
0.00372	494.886	0.04179	803.952	0.03213	486.95	0.0226	435.199	0.05312	414.014					-2.88241	6.74956
0.00373	495.82	0.04189	803.984	0.03228	487.243	0.02278	435.829	0.05332	414.014					-2.87878	6.74978
0.00374	497.581	0.04203	804.029	0.03243	487.533	0.02296	436.442	0.05351	413.687					-2.87681	6.7499
0.00375	498.711	0.0421	804.052	0.03258	487.822	0.02313	437.056	0.05371	413.687					-2.87407	6.75007
0.00376	500.113	0.04219	804.083	0.03273	488.105	0.02331	437.662	0.0539	414.014					-2.87292	6.75014
0.00377	500.79	0.04248	804.177	0.03289	488.389	0.02348	438.26	0.0541	414.014					-2.87063	6.75028
0.00378	502.243	0.0425	804.183	0.03304	488.672	0.02366	438.881	0.05429	413.687					-2.86577	6.75057
0.00379	503.396	0.04246	804.171	0.03319	488.952	0.02384	439.486	0.05449	413.687					-2.86667	6.75052
0.00379	504.597	0.04265	804.231	0.03334	489.23	0.02401	440.069	0.05468	414.014					-2.86622	6.75054
0.0038	505.882	0.04277	804.268	0.03349	489.506	0.02419	440.658	0.05488	414.014					-2.86426	6.75066
0.00381	506.951	0.04291	804.312	0.03364	489.78	0.02437	441.245	0.05507	414.014					-2.86139	6.75084
0.00382	508.346	0.04289	804.306	0.03379	490.052	0.02454	441.814	0.05527	414.014					-2.86116	6.75085
0.00383	509.255	0.04303	804.348	0.03394	490.323	0.02472	442.382	0.05546	413.687					-2.85943	6.75096
0.00384	511.078	0.04328	804.423	0.0341	490.591	0.0249	442.955	0.05566	413.687					-2.85671	6.75112
0.00386	512.664	0.04347	804.482	0.03425	490.858	0.02507	443.511	0.05585	413.687					-2.85353	6.75131
0.00386	513.642	0.04354	804.504	0.0344	491.123	0.02525	444.073	0.05605	414.014					-2.8516	6.75143
0.00387	514.86	0.04365	804.537	0.03455	491.386	0.02542	444.621	0.05624	413.687					-2.84859	6.75162
0.00388	515.69	0.04389	804.607	0.0347	491.647	0.0256	445.164	0.05644	413.687					-2.84829	6.75164
0.00389	517.512	0.04392	804.618	0.03485	491.907	0.02578	445.755	0.05663	413.687					-2.8465	6.75174
0.0039	519.173	0.04406	804.658	0.035	492.165	0.02595	446.343	0.05683	413.687					-2.84356	6.75192
0.00391	520.438	0.0442	804.698	0.03516	492.421	0.02613	446.928	0.05702	413.687					-2.84161	6.75204
0.00393	522.217	0.04422	804.703	0.03531	492.676	0.02631	447.508	0.05722	413.687					-2.83921	6.75218
0.00394	523.887	0.04437	804.748	0.03546	492.929	0.02648	448.084	0.05741	413.687					-2.83821	6.75224
0.00395	525.343	0.04452	804.792	0.03561	493.18	0.02666	448.655	0.05761	413.687					-2.83569	6.7524
0.00396	526.603	0.04472	804.848	0.03576	493.43	0.02683	449.222	0.0578	413.687					-2.83401	6.7525
0.00397	527.87	0.04471	804.846	0.03591	493.678	0.02701	449.785	0.05799	413.361					-2.83293	6.75256
0.00398	529.433	0.0448	804.871	0.03606	493.925	0.02719	450.343	0.05819	413.034					-2.83186	6.75262
0.004	531.108	0.04486	804.888	0.03621	494.17	0.02736	450.897	0.05838	413.034					-2.8308	6.75269
0.004	532.397	0.04497	804.917	0.03637	494.413	0.02754	451.447	0.05858	413.361					-2.8289	6.7528
0.00401	533.666	0.04513	804.964	0.03652	494.655	0.02772	451.993	0.05877	413.361					-2.82658	6.75294
0.00403	535.067	0.04529	805.006	0.03667	494.893	0.02789	452.534	0.05897	413.034					-2.82345	6.75312
0.00404	536.494	0.0453	805.011	0.03682	495.133	0.02807	453.071	0.05916	413.034					-2.82309	6.75315
0.00405	538.288	0.04562	805.097	0.03697	495.37	0.02825	453.603	0.05936	413.034					-2.81992	6.75334
0.00406	539.272	0.0457	805.121	0.03712	495.606	0.02842	454.132	0.05955	413.034					-2.81814	6.75344
0.00407	540.669	0.04573	805.127	0.03727	495.841	0.0286	454.656	0.05975	412.708					-2.81629	6.75355
0.00408	541.991	0.04591	805.176	0.03742	496.075	0.02877	455.176	0.05994	412.708					-2.81346	6.75372
0.00408	542.82	0.04612	805.233	0.03757	496.307	0.02895	455.692	0.06014	412.381					-2.81093	6.75386
0.00409	544.029	0.04619	805.251	0.03773	496.537	0.02913	456.203	0.06033	412.381					-2.81023	6.7539
0.0041	545.42	0.04621	805.257	0.03788	496.766	0.0293	456.711	0.06053	412.381					-2.8083	6.75402
0.00412	547.69	0.04635	805.293	0.03803	496.994	0.02948	457.214	0.06072	412.055					-2.8055	6.75418
0.00413	548.799	0.04645	805.32	0.03818	497.221	0.02966	457.713	0.06092	412.055					-2.80261	6.75435
0.00414	550.191	0.0466	805.358	0.03833	497.446	0.02983	458.208	0.06111	412.055					-2.80115	6.75444
0.00415	551.532	0.04668	805.378	0.03848	497.67	0.03001	458.699	0.06131	411.728					-2.79717	6.75467
0.00416	553.428	0.04686	805.425	0.03863	497.892	0.03019	459.186	0.0615	411.728					-2.79451	6.75483
0.00418	554.887	0.04685	805.421	0.03879	498.113	0.03036	459.669	0.0617	411.402					-2.79425	6.75484
0.00419	556.664	0.04685	805.422	0.03894	498.333	0.03054	460.147	0.06189	411.402					-2.79176	6.75499
0.0042	557.91	0.04686	805.424	0.03909	498.552	0.03071	460.622	0.06209	411.075					-2.79208	6.75497
0.00421	559.32	0.04698	805.454	0.03924	498.769	0.03089	461.093	0.06228	411.075					-2.79068	6.75505
0.00422	560.61	0.04702	805.466	0.03939	498.985	0.03107	461.559	0.06248	411.075					-2.78986	6.7551
0.00424	563.162	0.04713	805.494	0.03954	499.2	0.03124	462.022	0.06267	410.749					-2.78695	6.75527
0.00424	563.9	0.04729	805.53	0.03969	499.414	0.03142	462.481	0.06287	410.422					-2.7866	6.75529
0.00425	565.038	0.04742	805.562	0.03984	499.626	0.0316	462.935	0.06306	410.096					-2.78467	6.7554
0.00426	566.175	0.04755	805.595	0.04	499.838	0.03177	463.386	0.06326	410.422					-2.78085	6.75562
0.00427	567.39	0.04773	805.639	0.04015	500.048	0.03195	463.833	0.06345	410.096					-2.77931	6.75571
0.00429	569.513	0.04781	805.658	0.0403	500.257	0.03213	464.276	0.06365	409.769					-2.77667	6.75586
0.00429	569.35	0.04785	805.665	0.04045	500.465	0.0323	464.715	0.06384	409.443					-2.7753	6.75594
0.00429	569.935	0.04794	805.686	0.0406	500.67	0.03248	465.15	0.06404	409.116					-2.77226	6.75612
0.0043	570.764	0.04805	805.713	0.04075	500.875	0.03265	465.582	0.06423	409.116					-2.77182	6.75615
0.00431	572.116	0.04816	805.737	0.0409	501.08	0.03283	466.009	0.06443	408.79					-2.76981	6.75626
0.00432	574.017	0.04832	805.771	0.04105	501.283	0.03301	466.433	0.06462	408.79					-2.76763	6.75639
0.00433	575.576	0.04846	805.803	0.04121	501.486	0.03318	466.853	0.06482	408.463					-2.76705	6.75642
0.00434	576.043	0.04862	805.84	0.04136	501.687	0.03336	467.269	0.06501	408.137					-2.76655	6.75645
0.00434	576.518	0.04877	805.872	0.04151	501.887	0.03354	467.682	0.06521	408.137					-2.76227	6.75669
0.00435	578.064	0.04903	805.927	0.04166	502.086	0.03371	468.091	0.0654	407.484					-2.75866	6.7569
0.00436	579.129	0.04901	805.923	0.04181	502.284	0.03389	468.496	0.0656	407.484					-2.75714	6.75699
0.00438	580.945	0.04895	805.911	0.04196	502.481	0.03407	468.897	0.06579	407.157					-2.75599	6.75705
0.00439	582.18	0.04919	805.964	0.04211	502.677	0.03424	469.295	0.06599	407.157					-2.755	6.75711
0.00439	583.267	0.04916	805.957	0.04226	502.872	0.03442	469.689	0.06618	406.831					-2.75355	6.75719
0.0044	584.449	0.04921	805.969	0.04242	503.066	0.03459	470.08	0.06638	406.178					-2.7526	6.75725
0.00442	586.132	0.04946	806.019	0.04257	503.258	0.03477	470.467	0.06657	406.178					-2.75044	6.75737
0.00443	587.706	0.04957	806.042	0.04272	503.45	0.03495	470.801	0.06677	405.851					-2.74688	6.75757
0.00444	589.36	0.04966	806.06	0.04287	503.641	0.03512	471.181	0.06696	405.851					-2.74577	6.75763
0.00445	590.063	0.04988	806.105	0.04302	503.83	0.0353	471.558	0.06716	405.198					-2.74256	6.75782
0.00446	591.584	0.0499	806.109	0.04317	504.019	0.03548	471.931	0.06735	404.872					-2.74031	6.75794
0.00447	593.557	0.05011	806.152	0.04332	504.206	0.03565	472.301	0.06755	404.545					-2.73915	6.75801
0.00448	594.378	0.05027	806.183	0.04347	504.393	0.03583	472.667	0.06774	404.219					-2.7368	6.75814
0.00448	594.613	0.05038	806.204	0.04363	504.578	0.036	473.029	0.06813	403.892					-2.73677	6.75814
0.0045	596.793	0.05043	806.213	0.04378	504.763	0.03618	473.389	0.06833	403.565					-2.73361	6.75832
0.00451	598.145	0.05065	806.256	0.04393	504.946	0.03636	473.745	0.06852	403.239					-2.7331	6.75834
0.00453	600.407	0.0507	806.265	0.04408	505.129	0.03653	474.097	0.06872	402.586					-2.73043	6.75849
0.00454	601.786	0.05088	806.3	0.04423	505.31	0.03671	474.446	0.06891	402.586					-2.72998	6.75852
0.00456	604.153	0.05105	806.333	0.04438	505.491	0.03689	474.792	0.06911	401.933					-2.7283	6.75861
0.00457	605.916	0.05116	806.354	0.04453	505.668	0.03706	475.135	0.0693	401.28					-2.72726	6.75867
0.00458	607.266	0.05119	806.358	0.04468	505.847	0.03724	475.474	0.0695	400.953					-2.72423	6.75884
0.00459	607.894	0.05122	806.364	0.04484	506.025	0.03742	475.81	0.06969	400.627					-2.72343	6.75888
0.0046	609.094	0.05151	806.417	0.04499	506.201	0.03759	476.143	0.06989	399.974					-2.72151	6.75899
0.00461	610.885	0.05164	806.439	0.04514	506.377	0.03777	476.472	0.07008	399.647					-2.72005	6.75907
0.00462	611.87	0.05172	806.453	0.04529	506.551	0.03794	476.798	0.07028	398.994					-2.71957	6.75909
0.00462	611.917	0.0519	806.484	0.04544	506.725	0.03812	477.121	0.07047	398.341					-2.71683	6.75924
0.00463	613.065	0.05196	806.495	0.04559	506.898	0.0383	477.441	0.07067	397.688					-2.71663	6.75925
0.00464	614.715	0.05201	806.504	0.04574	507.07	0.03847	477.757	0.07086	397.362					-2.71381	6.75941
0.00465	615.54	0.05223	806.54	0.04589	507.241	0.03865	478.071	0.07106	396.382					-2.71078	6.75957
0.00466	617.144	0.05235	806.562	0.04605	507.411	0.03883	478.381	0.07125	395.403					-2.70956	6.75964
0.00468	619.048	0.05245	806.579	0.0462	507.579	0.039	478.688	0.07145	394.423					-2.70719	6.75976
0.00469	620.271	0.05256	806.596	0.04635	507.748	0.03918	478.992	0.07164	393.444					-2.70404	6.75993
0.00469	621.175	0.05273	806.623	0.0465	507.915	0.03936	479.293	0.07184	392.464					-2.70289	6.75999
0.0047	622.218	0.0529	806.651	0.04665	508.081	0.03953	479.59	0.07203	390.832					-2.70171	6.76006
0.00471	623.173	0.05296	806.661	0.0468	508.246	0.03971	479.885	0.07223	389.526					-2.69975	6.76016
0.00472	624.52	0.0531	806.684	0.04695	508.41	0.03988	480.176	0.07242	387.24					-2.69907	6.7602
0.00473	626.322	0.0533	806.716	0.04711	508.574	0.04006	480.465	0.07262	383.975					-2.6973	6.76029
0.00474	627.535	0.0534	806.729	0.04726	508.736	0.04024	480.75	0.07281	377.445					-2.69554	6.76038
0.00475	628.632	0.0535	806.744	0.04741	508.898	0.04041	481.033	0.07301	365.037					-2.69307	6.76051
0.00477	630.335	0.05359	806.757	0.04756	509.059	0.04059	481.312	0.0732	305.613					-2.69076	6.76063
0.00478	631.898	0.05373	806.778	0.04771	509.219	0.04077	481.589							-2.68939	6.76071
0.00479	633.339	0.05375	806.782	0.04786	509.378	0.04094	481.862							-2.68729	6.76082
0.00481	635.179	0.05386	806.797	0.04801	509.536	0.04112	482.133							-2.68592	6.76089
0.00482	636.347	0.05382	806.791	0.04816	509.693	0.0413	482.401							-2.68628	6.76087
0.00482	637.091	0.05397	806.811	0.04832	509.849	0.04147	482.666							-2.68576	6.76089
0.00484	638.818	0.05397	806.811	0.04847	510.003	0.04165	482.928							-2.68343	6.76102
0.00485	640.104	0.0541	806.829	0.04862	510.158	0.04182	483.187							-2.68164	6.76111
0.00486	641.086	0.05421	806.844	0.04877	510.312	0.042	483.443							-2.6798	6.76121
0.00486	642.088	0.05444	806.873	0.04892	510.465	0.04218	483.697							-2.67715	6.76134
0.00488	643.672	0.05464	806.899	0.04907	510.617	0.04235	483.948							-2.67534	6.76144
0.00488	644.606	0.05474	806.909	0.04922	510.768	0.04253	484.196							-2.67481	6.76146
0.00489	645.284	0.05479	806.915	0.04937	510.918	0.04271	484.441							-2.67105	6.76165
0.0049	646.806	0.05484	806.921	0.04952	511.068	0.04288	484.684							-2.67098	6.76165
0.00492	648.36	0.05509	806.949	0.04968	511.217	0.04306	484.924							-2.6695	6.76173
0.00493	649.998	0.0552	806.962	0.04983	511.365	0.04324	485.162							-2.66855	6.76177
0.00494	651.126	0.05521	806.964	0.04998	511.791	0.04341	485.396							-2.66671	6.76186
0.00495	652.149	0.05531	806.976	0.05013	511.791	0.04359	485.629							-2.66479	6.76196
0.00496	653.487	0.05535	806.982	0.05028	512.134	0.04376	485.858							-2.66204	6.7621
0.00497	654.623	0.05547	806.995	0.05043	512.477	0.04394	486.085							-2.65897	6.76225
0.00498	656.02	0.05558	807.008	0.05058	512.477	0.04412	486.31							-2.65781	6.7623
0.00499	657.363	0.05578	807.029	0.05074	512.821	0.04429	486.532							-2.65623	6.76238
0.00501	658.972	0.05591	807.041	0.05089	512.821	0.04447	486.752							-2.65595	6.76239
0.00502	660.392	0.05615	807.064	0.05104	512.821	0.04465	486.969							-2.65526	6.76243
0.00503	661.618	0.0563	807.081	0.05119	513.164	0.04482	487.183							-2.6536	6.76251
0.00504	663.026	0.05634	807.085	0.05134	513.164	0.045	487.396							-2.65269	6.76255
0.00506	664.489	0.05648	807.098	0.05149	513.164	0.04518	487.606							-2.64972	6.76269
0.00506	665.262	0.05656	807.106	0.05164	513.507	0.04535	487.813							-2.64842	6.76275
0.00508	666.784	0.05654	807.104	0.05179	513.85	0.04553	488.018							-2.64619	6.76286
0.00509	668.028	0.05665	807.115	0.05195	513.85	0.0457	488.221							-2.64487	6.76292
0.0051	668.821	0.0568	807.128	0.0521	513.85	0.04588	488.422							-2.64364	6.76298
0.00511	670.198	0.05683	807.131	0.05225	514.194	0.04606	488.62							-2.64177	6.76306
0.00512	671.485	0.05686	807.134	0.0524	514.194	0.04623	488.816							-2.64216	6.76305
0.00513	672.819	0.05704	807.148	0.05255	514.537	0.04641	489.01							-2.63957	6.76317
0.00515	674.963	0.05721	807.16	0.0527	514.537	0.04659	489.202							-2.63711	6.76328
0.00516	676.412	0.05745	807.177	0.05285	514.88	0.04676	489.391							-2.63555	6.76335
0.00518	677.504	0.05758	807.186	0.053	514.88	0.04694	489.579							-2.63327	6.76345
0.00518	678.565	0.0576	807.188	0.05316	514.88	0.04711	489.764							-2.63112	6.76355
0.0052	679.936	0.05781	807.205	0.05331	515.223	0.04729	489.947							-2.63023	6.76359
0.00521	681.225	0.05793	807.212	0.05346	515.223	0.04747	490.128							-2.62799	6.76369
0.00522	682.606	0.05809	807.221	0.05361	515.567	0.04764	490.307							-2.62714	6.76373
0.00523	683.375	0.05816	807.225	0.05376	515.567	0.04782	490.484							-2.6268	6.76374
0.00524	684.657	0.0583	807.235	0.05391	515.567	0.048	490.659							-2.62607	6.76378
0.00526	686.253	0.05859	807.249	0.05406	515.91	0.04817	490.832							-2.62383	6.76387
0.00527	687.607	0.05854	807.246	0.05421	515.91	0.04835	491.003							-2.62055	6.76401
0.00528	688.821	0.05856	807.247	0.05437	516.253	0.04853	491.172							-2.61853	6.7641
0.0053	690.214	0.05868	807.255	0.05452	515.91	0.0487	491.339							-2.61843	6.7641
0.00531	691.239	0.05886	807.263	0.05467	516.253	0.04888	491.504							-2.61725	6.76415
0.00532	692.568	0.05887	807.264	0.05482	516.253	0.04905	491.667							-2.61529	6.76424
0.00533	693.685	0.05897	807.27	0.05497	516.596	0.04923	491.829							-2.61339	6.76432
0.00535	694.993	0.05914	807.276	0.05512	516.596	0.04941	491.988							-2.61169	6.76438
0.00536	696.205	0.05933	807.283	0.05527	516.596	0.04958	492.146							-2.6085	6.76451
0.00537	697.25	0.05945	807.289	0.05543	516.94	0.04976	492.302							-2.60775	6.76454
0.00538	698.756	0.05964	807.297	0.05558	516.94	0.04994	492.456							-2.6058	6.76462
0.0054	700.237	0.05966	807.297	0.05573	516.94	0.05011	492.608							-2.60477	6.76466
0.00541	701.527	0.05977	807.3	0.05588	517.283	0.05029	492.758							-2.60433	6.76468
0.00543	702.856	0.05995	807.307	0.05603	517.283	0.05047	492.907							-2.60408	6.76469
0.00544	703.973	0.06007	807.309	0.05618	517.626	0.05064	493.054							-2.60152	6.76479
0.00545	705.267	0.06022	807.313	0.05633	517.626	0.05082	493.199							-2.60003	6.76485
0.00547	707.079	0.06028	807.314	0.05648	517.626	0.05099	493.343							-2.59729	6.76496
0.00549	708.548	0.06043	807.318	0.05663	517.626	0.05117	493.485							-2.59479	6.76505
0.0055	709.335	0.06054	807.319	0.05679	517.626	0.05152	493.764							-2.59405	6.76508
0.00551	710.179	0.06061	807.32	0.05694	517.969	0.0517	493.901							-2.59282	6.76513
0.00552	711.06	0.06067	807.321	0.05709	517.969	0.05188	494.036							-2.59169	6.76517
0.00553	712.115	0.06074	807.321	0.05724	517.969	0.05205	494.17							-2.59002	6.76523
0.00554	712.97	0.06086	807.323	0.05739	517.969	0.05223	494.302							-2.58671	6.76535
0.00555	713.867	0.061	807.323	0.05754	518.313	0.05241	494.432							-2.58529	6.76541
0.00556	714.889	0.0612	807.323	0.05769	518.313	0.05258	494.561							-2.58379	6.76546
0.00557	715.917	0.06122	807.324	0.05784	518.656	0.05276	494.688							-2.58165	6.76553
0.00558	716.93	0.06142	807.324	0.058	518.313	0.05293	494.814							-2.58011	6.76558
0.0056	718.006	0.06154	807.323	0.05815	518.656	0.05311	494.938							-2.57913	6.76562
0.00561	718.984	0.06165	807.322	0.0583	518.656	0.05329	495.061							-2.57617	6.76572
0.00562	719.903	0.06183	807.32	0.05845	518.999	0.05346	495.182							-2.57774	6.76566
0.00563	720.991	0.06199	807.315	0.0586	518.999	0.05364	495.302							-2.57636	6.76571
0.00565	722.514	0.06204	807.314	0.05875	518.999	0.05382	495.42							-2.57527	6.76575
0.00566	723.511	0.06216	807.311	0.0589	519.342	0.05399	495.536							-2.5738	6.7658
0.00568	724.704	0.06234	807.309	0.05906	519.342	0.05417	495.652							-2.57264	6.76584
0.00569	725.69	0.06253	807.306	0.05921	519.342	0.05435	495.765							-2.57117	6.76588
0.00571	726.909	0.06262	807.304	0.05936	519.686	0.05452	495.878							-2.56854	6.76597
0.00572	728.01	0.06288	807.296	0.05951	519.686	0.0547	495.988							-2.56681	6.76602
0.00574	729.218	0.06305	807.289	0.05966	520.029	0.05487	496.098							-2.5657	6.76605
0.00575	730.414	0.06307	807.289	0.05981	520.029	0.05505	496.206							-2.56406	6.76611
0.00577	731.601	0.06323	807.285	0.05996	520.029	0.05523	496.312							-2.5633	6.76613
0.00579	732.761	0.06321	807.286	0.06011	520.029	0.0554	496.418							-2.56157	6.76618
0.0058	733.894	0.0633	807.282	0.06026	520.372	0.05558	496.521							-2.56013	6.76623
0.00582	734.982	0.06336	807.28	0.06042	520.372	0.05576	496.624							-2.55862	6.76627
0.00584	736.593	0.06355	807.27	0.06057	520.372	0.05593	496.725							-2.55833	6.76628
0.00586	737.766	0.06357	807.27	0.06072	520.715	0.05611	496.825							-2.55557	6.76636
0.00587	738.848	0.0637	807.264	0.06087	520.715	0.05629	496.923							-2.55521	6.76637
0.00589	740.146	0.06395	807.253	0.06102	520.372	0.05646	497.02							-2.55345	6.76642
0.00591	741.263	0.06405	807.248	0.06117	521.059	0.05664	497.116							-2.55153	6.76647
0.00592	742.319	0.06422	807.239	0.06132	520.715	0.05681	497.21							-2.54998	6.76651
0.00594	743.55	0.06431	807.234	0.06147	521.059	0.05699	497.303							-2.54862	6.76654
0.00596	744.759	0.06452	807.222	0.06163	521.059	0.05717	497.395							-2.54767	6.76657
0.00598	745.856	0.06455	807.221	0.06178	521.059	0.05734	497.485							-2.54696	6.76659
0.00599	746.969	0.06468	807.214	0.06193	521.402	0.05752	497.575							-2.54472	6.76665
0.00601	748.188	0.06483	807.203	0.06208	521.402	0.0577	497.662							-2.543	6.76669
0.00603	749.41	0.06486	807.201	0.06223	521.402	0.05787	497.749							-2.54101	6.76673
0.00605	750.59	0.0649	807.198	0.06238	521.745	0.05805	497.834							-2.54051	6.76674
0.00607	751.902	0.06518	807.177	0.06253	521.745	0.05822	497.919							-2.5384	6.76679
0.00609	752.814	0.06543	807.161	0.06269	521.745	0.0584	498.001
0.0061	753.773	0.06553	807.153	0.06284	521.745	0.05858	498.083
0.00612	754.691	0.06561	807.148	0.06299	521.745	0.05875	498.163
0.00614	755.861	0.06568	807.144	0.06314	522.088	0.05893	498.242
0.00615	756.732	0.06577	807.135	0.06329	522.088	0.05911	498.32
0.00618	758.085	0.06584	807.129	0.06344	522.088	0.05928	498.397
0.00619	759.026	0.06599	807.117	0.06359	522.088	0.05946	498.473
0.00621	759.999	0.06623	807.097	0.06374	522.432	0.05964	498.547
0.00624	761.323	0.0663	807.09	0.06389	522.432	0.05981	498.62
0.00626	762.385	0.06652	807.07	0.06405	522.432	0.05999	498.692
0.00628	763.589	0.06668	807.055	0.0642	522.432	0.06016	498.763
0.00631	764.848	0.06676	807.048	0.06435	522.432	0.06034	498.832
0.00633	766.063	0.06692	807.032	0.0645	522.432	0.06052	498.901
0.00634	766.779	0.06692	807.032	0.06465	522.775	0.06069	498.968
0.00637	767.912	0.06714	807.007	0.0648	522.775	0.06087	499.034
0.00639	768.925	0.06718	807.002	0.06495	522.432	0.06105	499.099
0.00641	769.992	0.06736	806.983	0.06511	522.432	0.06122	499.163
0.00644	771.095	0.06739	806.98	0.06526	522.088	0.0614	499.226
0.00646	772.07	0.06751	806.967	0.06541	522.088	0.06158	499.881
0.00648	773.101	0.06758	806.959	0.06556	522.432	0.06175	500.221
0.00651	774.162	0.0678	806.935	0.06571	522.775	0.06193	500.221
0.00653	775.112	0.06785	806.928	0.06586	522.775	0.0621	500.221
0.00655	775.823	0.06799	806.909	0.06601	523.118	0.06228	500.562
0.00657	776.774	0.06809	806.896	0.06616	523.118	0.06246	500.562
0.00659	777.694	0.06812	806.892	0.06632	523.118	0.06263	500.562
0.00662	778.688	0.06832	806.867	0.06647	523.461	0.06281	500.562
0.00664	779.514	0.06833	806.865	0.06662	523.461	0.06299	500.562
0.00667	780.547	0.06853	806.841	0.06677	523.461	0.06316	500.221
0.00669	781.385	0.06874	806.811	0.06692	523.805	0.06334	500.562
0.00672	782.324	0.06883	806.798	0.06707	523.805	0.06352	500.562
0.00675	783.353	0.069	806.771	0.06722	524.148	0.06369	500.902
0.00677	784.198	0.06923	806.737	0.06738	524.148	0.06387	500.562
0.0068	785.135	0.06931	806.723	0.06752	524.148	0.06404	500.562
0.00682	785.687	0.06939	806.712	0.06768	524.491	0.06422	500.902
0.00684	786.512	0.06953	806.69	0.06783	524.491	0.0644	500.902
0.00687	787.386	0.06958	806.681	0.06798	524.491	0.06457	500.902
0.0069	788.319	0.06971	806.66	0.06813	524.491	0.06475	500.902
0.00693	789.188	0.06984	806.639	0.06828	524.491	0.06493	501.243
0.00695	789.903	0.07002	806.609	0.06843	524.491	0.0651	500.902
0.00698	790.67	0.07018	806.58	0.06858	524.491	0.06528	500.902
0.007	791.481	0.07028	806.563	0.06874	524.834	0.06546	500.902
0.00704	792.369	0.07044	806.537	0.06889	524.834	0.06563	501.243
0.00706	793.12	0.07053	806.519	0.06904	524.834	0.06581	500.902
0.00709	793.849	0.07051	806.524	0.06919	524.834	0.06598	500.902
0.00712	794.643	0.07055	806.517	0.06934	524.834	0.06616	501.243
0.00715	795.407	0.07072	806.488	0.06949	524.834	0.06634	500.902
0.00718	796.088	0.07085	806.466	0.06964	525.178	0.06651	501.243
0.00721	796.81	0.07098	806.441	0.06979	525.178	0.06669	501.243
0.00724	797.583	0.07118	806.405	0.06995	525.178	0.06687	501.243
0.00728	798.484	0.07131	806.377	0.0701	525.178	0.06704	501.243
0.00732	799.423	0.07135	806.369	0.07025	525.178	0.06722	500.902
0.00736	800.419	0.07163	806.31	0.0704	525.521	0.0674	501.243
0.00741	801.382	0.07163	806.309	0.07055	525.521	0.06757	501.243
0.00745	802.274	0.07174	806.286	0.0707	525.521	0.06775	501.243
0.00749	803.145	0.07181	806.273	0.07085	525.521	0.06792	501.243
0.00754	804.163	0.07195	806.241	0.07101	525.864	0.0681	501.243
0.00758	805.031	0.07209	806.21	0.07116	525.864	0.06828	501.243
0.00763	805.895	0.0723	806.167	0.07131	525.521	0.06845	501.583
0.00767	806.809	0.07253	806.116	0.07146	525.864	0.06863	501.243
0.00772	807.72	0.07262	806.096	0.07161	526.207	0.06881	501.243
0.00776	808.575	0.07274	806.068	0.07176	525.864	0.06898	501.243
0.00781	809.35	0.07276	806.063	0.07191	525.864	0.06916	501.583
0.00785	810.205	0.07281	806.05	0.07206	525.864	0.06933	501.583
0.0079	810.979	0.07293	806.02	0.07221	525.864	0.06951	501.524
0.00794	811.742	0.073	806.004	0.07237	526.207	0.06969	501.524
0.00799	812.609	0.07323	805.947	0.07252	526.207	0.06986	501.583
0.00804	813.377	0.07333	805.925	0.07267	526.207	0.07004	501.524
0.00809	814.086	0.0735	805.882	0.07282	526.551	0.07022	501.583
0.00813	814.879	0.0736	805.858	0.07297	526.894	0.07039	501.583
0.00818	815.608	0.07369	805.833	0.07312	526.551	0.07057	501.583
0.00823	816.344	0.07383	805.796	0.07327	526.551	0.07075	501.583
0.00828	817.122	0.0738	805.803	0.07343	526.551	0.07092	501.524
0.00833	817.822	0.074	805.751	0.07358	526.551	0.0711	501.583
0.00837	818.527	0.07419	805.697	0.07373	526.551	0.07127	501.524
0.00842	819.222	0.07431	805.666	0.07388	526.551	0.07145	501.583
0.00847	819.889	0.07449	805.619	0.07403	526.551	0.07163	501.583
0.00851	820.524	0.07465	805.574	0.07418	526.551	0.0718	501.583
0.00856	821.191	0.07472	805.554	0.07433	526.894	0.07198	501.583
0.00861	821.863	0.0749	805.505	0.07448	526.894	0.07216	501.583
0.00866	822.478	0.07496	805.484	0.07464	526.894	0.07233	501.583
0.00871	823.09	0.07499	805.476	0.07479	526.894	0.07251	501.583
0.00875	823.667	0.07504	805.461	0.07494	527.237	0.07269	501.583
0.0088	824.317	0.07522	805.407	0.07509	527.237	0.07286	501.583
0.00885	824.913	0.07548	805.329	0.07524	526.894	0.07304	501.524
0.0089	825.544	0.07563	805.28	0.07539	527.237	0.07321	501.524
0.00895	826.179	0.07564	805.277	0.07554	527.237	0.07339	501.583
0.009	826.742	0.07573	805.249	0.07569	527.58	0.07357	501.583
0.00905	827.391	0.07589	805.2	0.07584	527.58	0.07374	501.583
0.00911	827.958	0.07604	805.151	0.076	527.58	0.07392	501.583
0.00915	828.497	0.07617	805.105	0.07615	527.58	0.0741	501.583
0.0092	829.049	0.07642	805.019	0.0763	527.58	0.07427	501.524
0.00925	829.591	0.07648	804.997	0.07645	527.58	0.07445	501.583
0.0093	830.177	0.07664	804.945	0.0766	527.58	0.07463	501.583
0.00936	830.703	0.07672	804.916	0.07675	527.924	0.0748	501.583
0.00941	831.292	0.07676	804.904	0.0769	527.58	0.07498	501.583
0.00946	831.824	0.07678	804.898	0.07706	527.924	0.07515	501.583
0.00951	832.359	0.07698	804.828	0.07721	527.924	0.07533	501.243
0.00957	832.864	0.0771	804.788	0.07736	527.924	0.07551	501.583
0.00962	833.407	0.07732	804.713	0.07751	527.924	0.07568	501.583
0.00967	833.925	0.07752	804.638	0.07766	527.924	0.07586	501.583
0.00973	834.42	0.07758	804.616	0.07781	527.924	0.07604	501.583
0.00978	834.986	0.07768	804.58	0.07796	527.924	0.07621	501.243
0.00984	835.484	0.07777	804.546	0.07811	528.267	0.07639	501.243
0.00989	835.963	0.0779	804.494	0.07827	528.267	0.07657	501.243
0.00995	836.462	0.07817	804.391	0.07842	528.267	0.07674	501.243
0.01	836.937	0.07829	804.349	0.07857	528.267	0.07692	501.243
0.01006	837.399	0.07841	804.3	0.07872	528.267	0.07709	500.902
0.01012	837.915	0.07858	804.229	0.07887	528.267	0.07727	500.902
0.01017	838.36	0.07871	804.176	0.07902	528.267	0.07745	500.902
0.01023	838.848	0.07879	804.142	0.07917	528.267	0.07762	501.243
0.01028	839.301	0.07903	804.044	0.07932	528.267	0.0778	500.902
0.01034	839.789	0.0789	804.096	0.07948	528.267	0.07798	500.902
0.0104	840.247	0.07902	804.05	0.07963	528.267	0.07815	500.562
0.01046	840.737	0.07911	804.014	0.07978	528.267	0.07833	500.562
0.01051	841.162	0.07923	803.962	0.07993	528.61	0.0785	500.902
0.01057	841.612	0.07932	803.922	0.08008	528.267	0.07868	500.902
0.01063	842.085	0.07944	803.871	0.08023	528.267	0.07886	500.562
0.01068	842.521	0.07966	803.777	0.08038	528.61	0.07903	500.562
0.01074	842.973	0.0798	803.713	0.08053	528.267	0.07921	500.221
0.0108	843.412	0.0799	803.67	0.08069	528.61	0.07939	500.221
0.01086	843.845	0.08003	803.613	0.08084	528.61	0.07956	500.221
0.01092	844.304	0.0801	803.584	0.08099	528.61	0.07974	500.562
0.01098	844.76	0.08024	803.517	0.08114	528.61	0.07992	500.221
0.01104	845.201	0.08036	803.464	0.08129	528.61	0.08009	500.221
0.0111	845.643	0.08049	803.405	0.08144	528.61	0.08027	499.881
0.01116	846.074	0.08051	803.394	0.08159	528.61	0.08044	499.881
0.01122	846.498	0.08074	803.284	0.08174	528.61	0.08062	499.881
0.01128	846.92	0.08077	803.27	0.0819	528.61	0.0808	499.54
0.01134	847.354	0.08092	803.199	0.08205	528.61	0.08097	499.54
0.0114	847.744	0.08108	803.12	0.0822	528.61	0.08115	499.54
0.01146	848.16	0.08121	803.056	0.08235	528.61	0.08133	499.54
0.01152	848.587	0.08133	802.999	0.0825	528.953	0.0815	499.2
0.01158	848.978	0.08141	802.961	0.08265	528.953	0.08168	499.54
0.01165	849.447	0.08147	802.93	0.0828	528.61	0.08186	499.2
0.01171	849.842	0.08166	802.837	0.08296	528.953	0.08203	498.859
0.01177	850.262	0.0818	802.76	0.08311	528.61	0.08221	499.2
0.01184	850.667	0.08197	802.671	0.08326	528.61	0.08238	498.859
0.0119	851.068	0.08202	802.648	0.08341	528.61	0.08256	498.859
0.01197	851.516	0.0822	802.552	0.08356	528.61	0.08274	498.519
0.01203	851.916	0.08231	802.491	0.08371	528.953	0.08291	498.519
0.0121	852.335	0.08255	802.361	0.08386	528.61	0.08309	498.178
0.01216	852.729	0.08262	802.326	0.08401	528.953	0.08327	498.178
0.01222	853.118	0.08263	802.318	0.08416	528.953	0.08344	498.178
0.01229	853.532	0.08276	802.251	0.08432	528.953	0.08362	497.838
0.01235	853.923	0.08286	802.195	0.08447	528.953	0.0838	497.497
0.01242	854.327	0.08298	802.124	0.08462	528.953	0.08397	497.497
0.01248	854.712	0.08316	802.02	0.08477	528.953	0.08415	497.157
0.01255	855.117	0.08325	801.964	0.08492	528.953	0.08432	497.157
0.01262	855.523	0.08342	801.868	0.08507	528.61	0.0845	496.816
0.01267	855.848	0.08347	801.835	0.08522	528.61	0.08468	496.816
0.01273	856.183	0.0836	801.762	0.08538	528.61	0.08485	496.135
0.01278	856.514	0.0838	801.648	0.08553	528.61	0.08503	496.135
0.01284	856.853	0.08387	801.603	0.08568	528.61	0.08521	495.795
0.0129	857.184	0.08392	801.575	0.08583	528.61	0.08538	495.795
0.01295	857.514	0.08396	801.552	0.08598	528.267	0.08556	495.454
0.01301	857.838	0.08414	801.441	0.08613	528.267	0.08574	495.114
0.01307	858.168	0.0843	801.345	0.08628	528.267	0.08591	495.114
0.01313	858.502	0.08452	801.208	0.08643	527.924	0.08609	494.773
0.01319	858.826	0.08474	801.074	0.08659	527.58	0.08626	494.433
0.01324	859.14	0.08496	800.938	0.08674	527.58	0.08644	493.751
0.0133	859.465	0.0851	800.849	0.08689	527.58	0.08662	493.411
0.01336	859.806	0.08497	800.928	0.08704	527.237	0.08679	493.411
0.01342	860.136	0.08515	800.819	0.08719	527.237	0.08697	492.73
0.01348	860.451	0.08528	800.732	0.08734	527.237	0.08715	492.389
0.01354	860.764	0.08531	800.714	0.08749	527.237	0.08732	492.049
0.01359	861.085	0.0854	800.653	0.08764	527.237	0.0875	491.708
0.01365	861.397	0.08549	800.596	0.08779	527.237	0.08768	491.368
0.01371	861.72	0.08558	800.539	0.08795	526.894	0.08785	491.027
0.01378	862.047	0.08573	800.435	0.0881	526.894	0.08803	490.687
0.01383	862.352	0.08588	800.334	0.08825	526.894	0.0882	490.346
0.01389	862.67	0.08589	800.331	0.0884	526.894	0.08838	490.006
0.01395	862.989	0.08598	800.267	0.08855	526.894	0.08856	489.665
0.01402	863.309	0.08627	800.072	0.0887	526.894	0.08873	489.325
0.01408	863.634	0.08638	800.001	0.08885	526.551	0.08891	488.644
0.01414	863.958	0.0864	799.984	0.08901	526.894	0.08909	488.644
0.0142	864.274	0.08656	799.873	0.08916	526.551	0.08926	487.963
0.01427	864.592	0.08675	799.732	0.08931	526.551	0.08944	487.622
0.01433	864.896	0.08696	799.588	0.08946	526.894	0.08961	486.941
0.01439	865.208	0.08708	799.504	0.08961	526.551	0.08979	486.26
0.01445	865.516	0.08704	799.53	0.08976	526.551	0.08997	486.26
0.01451	865.822	0.08717	799.44	0.08991	526.894	0.09014	485.579
0.01458	866.134	0.08724	799.382	0.09006	526.894	0.09032	485.239
0.01464	866.446	0.08731	799.329	0.09022	526.551	0.0905	484.558
0.0147	866.738	0.08758	799.131	0.09037	526.551	0.09067	483.876
0.01477	867.077	0.08761	799.108	0.09052	526.894	0.09085	483.195
0.01484	867.376	0.08773	799.02	0.09067	526.551	0.09103	482.855
0.0149	867.673	0.08786	798.92	0.09082	526.551	0.0912	482.174
0.01496	867.958	0.08804	798.784	0.09097	526.551	0.09138	481.493
0.01503	868.251	0.08814	798.709	0.09112	526.551	0.09155	480.471
0.01509	868.547	0.08819	798.672	0.09127	526.551	0.09173	479.79
0.01516	868.855	0.08823	798.644	0.09143	526.551	0.09191	478.769
0.01523	869.143	0.08849	798.446	0.09158	526.551	0.09208	478.088
0.01529	869.429	0.08851	798.43	0.09173	526.207	0.09226	476.726
0.01535	869.713	0.08879	798.207	0.09188	525.864	0.09244	475.704
0.01542	869.997	0.08895	798.089	0.09203	526.207	0.09261	474.342
0.01548	870.288	0.08893	798.101	0.09218	525.864	0.09279	473.32
0.01555	870.561	0.0891	797.965	0.09233	525.864	0.09297	471.958
0.01562	870.86	0.08926	797.837	0.09248	525.521	0.09314	470.596
0.01568	871.125	0.08928	797.818	0.09264	525.178	0.09332	468.894
0.01575	871.409	0.08931	797.797	0.09279	525.521	0.09349	466.51
0.01582	871.689	0.08951	797.631	0.09294	525.178	0.09367	462.424
0.01588	871.957	0.08958	797.579	0.09309	525.178	0.09385	453.911
0.01595	872.237	0.08966	797.511	0.09324	525.178	0.09402	443.014
0.01602	872.5	0.08976	797.429	0.09339	525.178	0.0942	426.329
0.01608	872.766	0.09005	797.183	0.09354	525.178
0.01615	873.044	0.09017	797.085	0.0937	524.491
0.01622	873.292	0.09032	796.964	0.09385	524.491
0.01628	873.547	0.0904	796.893	0.094	524.148
0.01635	873.811	0.09055	796.766	0.09415	523.805
0.01642	874.068	0.09067	796.665	0.0943	524.148
0.01648	874.323	0.09082	796.533	0.09445	523.461
0.01655	874.58	0.0909	796.462	0.0946	523.118
0.01662	874.842	0.09114	796.252	0.09475	522.432
0.01669	875.103	0.09136	796.057	0.09491	522.432
0.01676	875.368	0.09157	795.872	0.09506	521.745
0.01683	875.61	0.09161	795.834	0.09521	521.059
0.01689	875.858	0.09182	795.641	0.09536	520.029
0.01696	876.097	0.09194	795.533	0.09551	519.342
0.01703	876.341	0.09203	795.451	0.09566	517.969
0.0171	876.585	0.09213	795.365	0.09581	516.253
0.01717	876.826	0.09231	795.195	0.09596	514.194
0.01724	877.064	0.09241	795.102	0.09611	512.134
0.01731	877.305	0.09253	794.989	0.09627	509.731
0.01738	877.551	0.09258	794.936	0.09642	506.642
0.01745	877.787	0.09284	794.693	0.09657	503.553
0.01752	878.01	0.09297	794.569	0.09672	491.196
0.01759	878.241	0.09302	794.522
0.01766	878.475	0.09294	794.596
0.01773	878.705	0.093	794.546
0.01781	878.955	0.09314	794.413
0.01788	879.169	0.09327	794.284
0.01794	879.377	0.09336	794.203
0.01801	879.587	0.09356	794
0.01808	879.812	0.09363	793.937
0.01815	880.029	0.09385	793.72
0.01822	880.239	0.09406	793.504
0.01829	880.452	0.09414	793.424
0.01836	880.653	0.09427	793.294
0.01843	880.859	0.09443	793.128
0.0185	881.063	0.09447	793.095
0.01857	881.262	0.09469	792.868
0.01864	881.457	0.09493	792.627
0.01872	881.657	0.09503	792.516
0.01879	881.85	0.0951	792.445
0.01886	882.054	0.09523	792.307
0.01893	882.25	0.09538	792.15
0.019	882.44	0.09553	791.987
0.01907	882.619	0.09573	791.777
0.01914	882.803	0.09593	791.548
0.01922	882.989	0.09602	791.461
0.01929	883.17	0.09601	791.47
0.01936	883.35	0.09599	791.487
0.01944	883.527	0.0962	791.267
0.01951	883.702	0.09638	791.074
0.01958	883.875	0.0966	790.828
0.01965	884.042	0.0968	790.588
0.01972	884.207	0.09676	790.633
0.01979	884.367	0.09682	790.573
0.01987	884.529	0.09693	790.442
0.01994	884.69	0.09706	790.29
0.02001	884.844	0.09716	790.183
0.02008	884.997	0.09725	790.071
0.02015	885.148	0.09748	789.809
0.02023	885.3	0.09759	789.686
0.0203	885.441	0.09764	789.627
0.02037	885.581	0.09783	789.401
0.02045	885.719	0.09801	789.188
0.02052	885.855	0.09806	789.125
0.02059	885.985	0.09834	788.792
0.02067	886.122	0.09845	788.665
0.02075	886.258	0.09863	788.442
0.02082	886.387	0.09866	788.404
0.02089	886.514	0.09878	788.254
0.02096	886.636	0.09874	788.312
0.02104	886.756	0.09887	788.154
0.02111	886.878	0.09913	787.832
0.02118	886.993	0.0994	787.497
0.02126	887.103	0.09945	787.438
0.02133	887.21	0.09952	787.35
0.02141	887.318	0.09965	787.181
0.02148	887.423	0.0997	787.118
0.02156	887.525	0.09986	786.912
0.02163	887.626	0.09997	786.779
0.02171	887.724	0.10013	786.57
0.02177	887.811	0.10023	786.447
0.02185	887.907	0.10036	786.281
0.02192	888.003	0.1005	786.097
0.022	888.095	0.10066	785.889
0.02207	888.189	0.10083	785.674
0.02215	888.281	0.10094	785.519
0.02222	888.364	0.10102	785.422
0.0223	888.447	0.1013	785.041
0.02237	888.529	0.10137	784.957
0.02245	888.607	0.10152	784.765
0.02253	888.682	0.10161	784.63
0.0226	888.755	0.10179	784.379
0.02268	888.825	0.10185	784.296
0.02275	888.894	0.10202	784.067
0.02283	888.965	0.10222	783.79
0.0229	889.031	0.10236	783.594
0.02298	889.096	0.10257	783.302
0.02306	889.163	0.10268	783.142
0.02314	889.227	0.10277	783.017
0.02322	889.293	0.10277	783.017
0.02329	889.357	0.103	782.706
0.02337	889.414	0.10311	782.542
0.02345	889.478	0.10312	782.527
0.02353	889.536	0.10327	782.314
0.0236	889.59	0.10339	782.142
0.02368	889.644	0.10346	782.036
0.02376	889.695	0.10361	781.822
0.02383	889.746	0.10374	781.643
0.02391	889.797	0.10388	781.432
0.02399	889.846	0.10407	781.161
0.02407	889.895	0.10426	780.88
0.02414	889.942	0.10438	780.705
0.02422	889.988	0.10449	780.539
0.0243	890.036	0.10455	780.451
0.02438	890.083	0.10473	780.179
0.02445	890.129	0.10479	780.089
0.02453	890.175	0.10481	780.046
0.02461	890.219	0.10492	779.889
0.02468	890.263	0.10519	779.474
0.02476	890.304	0.10544	779.09
0.02484	890.346	0.1056	778.844
0.02491	890.389	0.10576	778.593
0.02499	890.431	0.10587	778.42
0.02507	890.471	0.10598	778.253
0.02514	890.512	0.10615	777.972
0.02522	890.55	0.10621	777.879
0.0253	890.591	0.10647	777.462
0.02538	890.631	0.10666	777.168
0.02546	890.669	0.10674	777.031
0.02554	890.708	0.10676	777
0.02561	890.747	0.10699	776.626
0.02569	890.785	0.107	776.608
0.02577	890.823	0.10712	776.409
0.02585	890.861	0.10726	776.186
0.02593	890.898	0.10737	776.013
0.02601	890.935	0.10755	775.717
0.02609	890.974	0.10765	775.542
0.02617	891.012	0.10784	775.21
0.02625	891.048	0.10805	774.856
0.02633	891.084	0.10818	774.639
0.0264	891.12	0.10821	774.605
0.02648	891.154	0.10826	774.506
0.02656	891.19	0.1085	774.106
0.02664	891.224	0.10869	773.768
0.02672	891.261	0.10892	773.365
0.0268	891.296	0.109	773.232
0.02688	891.331	0.10911	773.031
0.02696	891.366	0.10921	772.864
0.02704	891.4	0.1094	772.521
0.02712	891.433	0.10956	772.256
0.02719	891.466	0.10956	772.247
0.02727	891.5	0.10962	772.141
0.02735	891.533	0.10977	771.878
0.02743	891.568	0.10999	771.472
0.02751	891.601	0.11002	771.414
0.02759	891.634	0.11007	771.338
0.02767	891.667	0.11009	771.306
0.02775	891.698	0.11039	770.766
0.02783	891.73	0.11053	770.509
0.02791	891.762	0.1106	770.385
0.02799	891.793	0.11077	770.065
0.02807	891.824	0.11088	769.86
0.02815	891.854	0.11102	769.611
0.02823	891.883	0.11122	769.234
0.02831	891.913	0.11138	768.927
0.02839	891.942	0.11152	768.667
0.02847	891.971	0.11165	768.434
0.02855	892	0.11164	768.444
0.02863	892.028	0.11174	768.244
0.0287	892.056	0.1119	767.962
0.02878	892.085	0.11196	767.837
0.02886	892.113	0.11218	767.416
0.02894	892.141	0.11245	766.876
0.02903	892.169	0.11256	766.667
0.02911	892.195	0.11268	766.446
0.02919	892.222	0.11272	766.367
0.02926	892.248	0.1128	766.196
0.02934	892.274	0.11294	765.925
0.02942	892.299	0.11319	765.444
0.0295	892.324	0.11328	765.258
0.02958	892.349	0.11342	764.964
0.02966	892.374	0.11362	764.572
0.02974	892.398	0.11377	764.267
0.02982	892.421	0.11387	764.07
0.02989	892.445	0.11405	763.686
0.02997	892.468	0.11423	763.321
0.03005	892.492	0.11435	763.086
0.03013	892.515	0.11429	763.197
0.03022	892.539	0.11454	762.696
0.03029	892.561	0.11459	762.597
0.03037	892.583	0.11463	762.515
0.03045	892.606	0.11486	762.047
0.03054	892.629	0.11496	761.834
0.03062	892.651	0.11515	761.433
0.0307	892.673	0.11529	761.142
0.03078	892.694	0.11538	760.958
0.03086	892.715	0.11562	760.455
0.03093	892.736	0.11558	760.543
0.03101	892.757	0.11572	760.252
0.03109	892.778	0.11597	759.707
0.03117	892.799	0.11614	759.344
0.03125	892.821	0.1163	759.006
0.03133	892.842	0.11633	758.931
0.03141	892.863	0.11638	758.838
0.03149	892.884	0.11665	758.261
0.03157	892.905	0.11683	757.863
0.03165	892.926	0.11696	757.583
0.03173	892.948	0.11708	757.338
0.03181	892.968	0.11718	757.117
0.03189	892.989	0.11729	756.867
0.03197	893.009	0.11748	756.462
0.03204	893.031	0.11755	756.298
0.03213	893.052	0.11771	755.943
0.03221	893.074	0.11783	755.696
0.03229	893.096	0.11799	755.34
0.03237	893.117	0.11821	754.83
0.03245	893.139	0.11834	754.55
0.03253	893.16	0.11845	754.309
0.0326	893.182	0.1185	754.197
0.03268	893.204	0.1186	753.972
0.03276	893.225	0.11884	753.412
0.03284	893.248	0.11906	752.902
0.03292	893.27	0.11909	752.829
0.03301	893.292	0.11925	752.463
0.03309	893.314	0.11925	752.482
0.03317	893.336	0.11935	752.243
0.03325	893.359	0.11958	751.713
0.03333	893.38	0.11971	751.418
0.03341	893.403	0.11982	751.15
0.03349	893.425	0.1199	750.961
0.03357	893.447	0.12001	750.692
0.03365	893.469	0.12022	750.221
0.03373	893.491	0.1204	749.798
0.03381	893.512	0.12053	749.477
0.03389	893.535	0.12063	749.243
0.03397	893.557	0.12075	748.941
0.03405	893.578	0.12078	748.873
0.03413	893.6	0.12096	748.442
0.03421	893.622	0.12105	748.229
0.03429	893.643	0.12125	747.744
0.03437	893.665	0.1214	747.387
0.03445	893.686	0.12162	746.843
0.03453	893.707	0.12169	746.661
0.03462	893.728	0.1218	746.398
0.0347	893.748	0.12186	746.241
0.03478	893.769	0.12211	745.605
0.03485	893.788	0.12233	745.059
0.03493	893.807	0.12247	744.707
0.03501	893.827	0.12253	744.564
0.0351	893.846	0.12264	744.277
0.03518	893.865	0.12292	743.565
0.03526	893.882	0.12305	743.223
0.03534	893.901	0.12327	742.654
0.03541	893.918	0.1234	742.31
0.0355	893.936	0.12347	742.118
0.03558	893.953	0.12371	741.491
0.03565	893.969	0.12376	741.377
0.03574	893.985	0.12368	741.574
0.03582	894.001	0.12384	741.159
0.0359	894.016	0.12403	740.643
0.03598	894.031	0.12424	740.09
0.03606	894.045	0.12434	739.833
0.03614	894.06	0.12446	739.498
0.03622	894.073	0.12461	739.108
0.0363	894.087	0.12478	738.639
0.03638	894.1	0.12483	738.492
0.03646	894.112	0.12499	738.08
0.03654	894.124	0.12517	737.571
0.03663	894.136	0.12535	737.068
0.03671	894.148	0.12547	736.759
0.03679	894.159	0.12562	736.335
0.03687	894.17	0.12579	735.869
0.03695	894.18	0.12591	735.529
0.03703	894.19	0.12599	735.318
0.03711	894.2	0.12605	735.125
0.03719	894.209	0.12602	735.223
0.03727	894.218	0.12617	734.799
0.03735	894.227	0.1262	734.723
0.03744	894.236	0.12652	734.018
0.03752	894.244	0.12666	734.003
0.0376	894.252	0.12677	733.59
0.03768	894.26	0.12686	733.298
0.03776	894.268	0.12702	733.288
0.03784	894.276	0.12721	732.634
0.03792	894.283	0.12738	732.208
0.038	894.291	0.12736	731.895
0.03809	894.298	0.12746	731.173
0.03817	894.305	0.12763	730.558
0.03825	894.312	0.12766	730.554
0.03833	894.319	0.12795	730.548
0.03841	894.326	0.12806	729.861
0.03849	894.333	0.12823	729.207
0.03857	894.34	0.12832	728.951
0.03865	894.346	0.12848	728.398
0.03873	894.353	0.12862	727.991
0.03881	894.36	0.12851	727.765
0.03889	894.367	0.12882	727.462
0.03897	894.373	0.12904	726.913
0.03904	894.38	0.12908	726.747
0.03912	894.387	0.1293	726.576
0.03921	894.394	0.12935	725.64
0.03929	894.401	0.12944	724.869
0.03937	894.408	0.12967	724.755
0.03945	894.416	0.12981	724.435
0.03953	894.423	0.12995	724.068
0.03961	894.43	0.13009	723.987
0.03969	894.438	0.13008	723.558
0.03977	894.446	0.13008	722.853
0.03985	894.453	0.13013	722.45
0.03993	894.461	0.13032	722.107
0.04001	894.469	0.1305	721.418
0.04009	894.477	0.13069	720.945
0.04017	894.486	0.13076	721.033
0.04025	894.494	0.13103	720.671
0.04033	894.502	0.13127	720.273
0.04041	894.511	0.1314	719.908
0.0405	894.52	0.13147	719.201
0.04058	894.528	0.13153	718.354
0.04066	894.537	0.13171	717.915
0.04074	894.547	0.1319	717.71
0.04082	894.556	0.13208	717.218
0.0409	894.565	0.13221	716.722
0.04098	894.574	0.13247	716.679
0.04106	894.583	0.13253	716.087
0.04113	894.593	0.13257	715.539
0.04122	894.602	0.1327	715.088
0.0413	894.612	0.13269	714.572
0.04138	894.622	0.13286	713.801
0.04146	894.632	0.13318	713.536
0.04154	894.642	0.13338	713.545
0.04162	894.652	0.13345	712.921
0.0417	894.662	0.13357	712.083
0.04178	894.672	0.13354	711.755
0.04186	894.682	0.13373	711.13
0.04194	894.692	0.13392	710.611
0.04202	894.702	0.13405	710.321
0.0421	894.712	0.13418	709.94
0.04218	894.722	0.13445	709.299
0.04226	894.732	0.13451	709.09
0.04234	894.743	0.13463	708.889
0.04242	894.753	0.13467	708.092
0.0425	894.763	0.13482	707.2
0.04259	894.774	0.13509	706.966
0.04267	894.784	0.13518	706.622
0.04275	894.793	0.13531	706.271
0.04283	894.803	0.13547	705.887
0.04291	894.813	0.1357	705.306
0.04299	894.823	0.13577	704.458
0.04307	894.833	0.13587	703.933
0.04315	894.842	0.13599	703.406
0.04323	894.852	0.13598	702.71
0.04332	894.861	0.13608	701.964
0.0434	894.871	0.13615	701.937
0.04348	894.88	0.13626	701.628
0.04356	894.889	0.13644	701.047
0.04364	894.898	0.13664	700.584
0.04372	894.907	0.13681	700.022
0.04381	894.915	0.13704	698.992
0.04389	894.924	0.137	698.453
0.04397	894.932	0.13708	698.251
0.04405	894.94	0.13737	697.789
0.04413	894.948	0.13753	697.097
0.04421	894.956	0.1376	696.881
0.04429	894.963	0.13778	696.218
0.04437	894.971	0.13801	695.498
0.04445	894.978	0.1381	695.037
0.04453	894.985	0.13811	694.365
0.04462	894.992	0.13818	693.564
0.0447	894.999	0.13829	693.153
0.04478	895.006	0.13837	692.978
0.04486	895.012	0.1386	692.531
0.04494	895.018	0.1388	691.607
0.04502	895.024	0.13889	691.099
0.0451	895.03	0.13904	690.391
0.04518	895.036	0.13921	689.761
0.04526	895.042	0.13931	689.288
0.04534	895.047	0.13941	688.848
0.04542	895.052	0.13965	688.032
0.0455	895.057	0.13977	687.523
0.04558	895.062	0.13994	687.148
0.04567	895.067	0.13999	686.247
0.04575	895.072	0.14013	685.087
0.04583	895.077	0.14028	684.677
0.04591	895.081	0.14028	684.251
0.04599	895.086	0.14031	683.618
0.04607	895.09	0.14047	683.232
0.04615	895.094	0.14056	682.697
0.04623	895.098	0.14065	681.693
0.04631	895.102	0.14076	680.929
0.04639	895.106	0.14091	680.407
0.04647	895.109	0.14107	679.526
0.04655	895.113	0.14129	678.592
0.04663	895.116	0.14141	678.285
0.04671	895.12	0.14157	677.804
0.04679	895.123	0.14158	677.062
0.04687	895.126	0.14183	676.412
0.04696	895.13	0.14198	675.704
0.04704	895.133	0.14201	674.566
0.04712	895.136	0.14214	673.712
0.0472	895.139	0.14225	673.241
0.04728	895.142	0.14243	672.737
0.04736	895.145	0.14263	671.875
0.04744	895.148	0.14268	671.346
0.04752	895.15	0.14285	670.611
0.0476	895.153	0.14309	669.618
0.04768	895.156	0.14314	668.738
0.04776	895.158	0.14319	667.816
0.04784	895.161	0.1434	666.566
0.04793	895.163	0.14358	665.671
0.04801	895.166	0.14385	665.171
0.04809	895.168	0.1441	664.42
0.04817	895.171	0.14414	663.043
0.04825	895.173	0.14422	662.183
0.04833	895.176	0.14434	661.175
0.04842	895.178	0.1445	660.005
0.0485	895.18	0.14471	659.145
0.04857	895.182	0.14482	658.174
0.04866	895.185	0.14499	656.785
0.04874	895.187	0.14507	655.616
0.04882	895.189	0.14532	654.587
0.0489	895.191	0.1455	652.9
0.04899	895.194	0.14554	650.803
0.04907	895.196	0.14563	649.261
0.04915	895.198	0.14587	647.817
0.04923	895.2	0.14595	646.173
0.04931	895.203	0.14605	644.657
0.04939	895.205	0.14614	642.961
0.04947	895.207	0.14624	640.884
0.04955	895.21	0.14644	638.974
0.04963	895.212	0.14675	637.249
0.04972	895.215	0.14693	635.316
0.0498	895.217	0.14702	633.048
0.04988	895.22	0.14717	630.995
0.04996	895.222	0.14741	628.717
0.05005	895.225	0.14769	625.38
0.05013	895.228	0.14772	621.595
0.05021	895.231	0.14794	617.197
0.05029	895.234	0.14818	611.744
0.05037	895.237	0.14842	606.147
0.05045	895.24	0.14858	600.938
0.05053	895.243	0.14878	595.062
0.05062	895.246	0.14899	588.472
0.0507	895.249	0.14938	582.344
0.05078	895.253	0.14957	575.756
0.05086	895.256	0.14985	568.16
0.05095	895.26	0.15012	560.139
0.05103	895.264	0.15044	551.749
0.05111	895.268	0.15072	543.786
0.05119	895.272	0.15103	536.316
0.05127	895.276	0.15133	527.307
0.05135	895.28	0.15153	514.818
0.05143	895.284	0.15195	501.736
0.05152	895.289	0.15242	484.743
0.0516	895.294	0.15293	450.016
0.05168	895.299
0.05176	895.304
0.05184	895.31
0.05192	895.315
0.05201	895.321
0.05209	895.327
0.05217	895.334
0.05225	895.34
0.05233	895.347
0.05241	895.355
0.0525	895.362
0.05258	895.37
0.05266	895.378
0.05274	895.387
0.05282	895.396
0.0529	895.405
0.05298	895.414
0.05306	895.424
0.05315	895.434
0.05323	895.445
0.05331	895.456
0.05339	895.468
0.05347	895.48
0.05356	895.492
0.05364	895.505
0.05372	895.518
0.0538	895.532
0.05388	895.546
0.05397	895.562
0.05405	895.577
0.05413	895.593
0.05421	895.609
0.05429	895.626
0.05438	895.643
0.05446	895.661
0.05454	895.679
0.05462	895.698
0.0547	895.717
0.05478	895.737
0.05487	895.759
0.05495	895.78
0.05503	895.802
0.05511	895.824
0.05519	895.846
0.05527	895.869
0.05536	895.893
0.05544	895.918
0.05552	895.943
0.05561	895.969
0.05569	895.995
0.05577	896.022
0.05586	896.05
0.05594	896.078
0.05602	896.106
0.0561	896.135
0.05618	896.163
0.05626	896.193
0.05634	896.221
0.05642	896.251
0.0565	896.279
0.05658	896.31
0.05666	896.34
0.05674	896.372
0.05682	896.402
0.05691	896.437
0.05699	896.47
0.05707	896.502
0.05715	896.532
0.05723	896.566
0.05731	896.599
0.0574	896.634
0.05748	896.667
0.05756	896.699
0.05765	896.733
0.05772	896.764
0.05781	896.797
0.05789	896.831
0.05797	896.864
0.05805	896.896
0.05813	896.929
0.05821	896.962
0.05829	896.993
0.05838	897.027
0.05846	897.06
0.05854	897.094
0.05862	897.125
0.05871	897.157
0.05879	897.188
0.05887	897.218
0.05895	897.248
0.05903	897.279
0.05911	897.309
0.05919	897.339
0.05927	897.369
0.05936	897.399
0.05944	897.428
0.05952	897.456
0.0596	897.485
0.05968	897.512
0.05976	897.539
0.05984	897.566
0.05992	897.592
0.06	897.617
0.06008	897.643
0.06016	897.667
0.06025	897.692
0.06033	897.716
0.06041	897.74
0.06049	897.763
0.06057	897.786
0.06066	897.808
0.06074	897.829
0.06082	897.85
0.0609	897.87
0.06098	897.89
0.06107	897.909
0.06115	897.928
0.06124	897.946
0.06132	897.963
0.0614	897.98
0.06149	897.996
0.06157	898.012
0.06165	898.026
0.06173	898.04
0.06181	898.054
0.0619	898.067
0.06198	898.08
0.06206	898.092
0.06214	898.103
0.06223	898.114
0.06231	898.123
0.06239	898.133
0.06247	898.142
0.06256	898.149
0.06264	898.156
0.06273	898.163
0.06281	898.169
0.06289	898.175
0.06297	898.18
0.06305	898.185
0.06314	898.188
0.06322	898.192
0.06331	898.194
0.06339	898.194
0.06347	898.195
0.06356	898.196
0.06364	898.196
0.06372	898.196
0.0638	898.195
0.06389	898.194
0.06397	898.192
0.06405	898.19
0.06413	898.187
0.06422	898.184
0.0643	898.18
0.06438	898.176
0.06447	898.171
0.06455	898.167
0.06464	898.161
0.06473	898.156
0.06481	898.151
0.0649	898.145
0.06498	898.139
0.06506	898.133
0.06514	898.126
0.06522	898.119
0.0653	898.112
0.06539	898.105
0.06547	898.097
0.06556	898.09
0.06564	898.083
0.06572	898.075
0.06581	898.068
0.06589	898.06
0.06598	898.052
0.06606	898.045
0.06614	898.038
0.06623	898.03
0.06631	898.022
0.06639	898.015
0.06647	898.008
0.06656	898.001
0.06664	897.994
0.06672	897.987
0.0668	897.982
0.06688	897.975
0.06697	897.969
0.06705	897.963
0.06713	897.957
0.06722	897.95
0.06731	897.944
0.06739	897.938
0.06748	897.932
0.06756	897.927
0.06764	897.922
0.06772	897.918
0.0678	897.914
0.06788	897.91
0.06797	897.906
0.06806	897.903
0.06814	897.899
0.06823	897.896
0.06831	897.893
0.06839	897.891
0.06848	897.888
0.06856	897.886
0.06864	897.884
0.06872	897.882
0.06881	897.881
0.06889	897.88
0.06897	897.878
0.06905	897.877
0.06913	897.876
0.06922	897.875
0.0693	897.874
0.06938	897.873
0.06946	897.874
0.06954	897.874
0.06962	897.874
0.06971	897.873
0.06979	897.874
0.06987	897.875
0.06995	897.875
0.07003	897.876
0.07011	897.877
0.0702	897.878
0.07028	897.879
0.07036	897.881
0.07044	897.882
0.07052	897.883
0.0706	897.884
0.07069	897.886
0.07077	897.887
0.07085	897.889
0.07093	897.89
0.07101	897.892
0.0711	897.893
0.07118	897.895
0.07126	897.896
0.07134	897.898
0.07142	897.899
0.0715	897.901
0.07159	897.902
0.07167	897.904
0.07175	897.905
0.07183	897.907
0.07192	897.908
0.072	897.91
0.07208	897.911
0.07216	897.913
0.07225	897.914
0.07233	897.915
0.07241	897.916
0.0725	897.917
0.07258	897.918
0.07266	897.919
0.07275	897.92
0.07283	897.92
0.07291	897.921
0.073	897.921
0.07308	897.92
0.07316	897.92
0.07325	897.92
0.07333	897.92
0.07341	897.919
0.0735	897.918
0.07358	897.917
0.07366	897.917
0.07375	897.915
0.07383	897.914
0.07391	897.912
0.07399	897.911
0.07408	897.906
0.07416	897.903
0.07424	897.899
0.07433	897.896
0.07441	897.892
0.07449	897.889
0.07457	897.883
0.07466	897.877
0.07475	897.872
0.07483	897.866
0.07491	897.86
0.07499	897.853
0.07508	897.846
0.07516	897.839
0.07525	897.831
0.07533	897.822
0.07542	897.813
0.0755	897.804
0.07558	897.793
0.07566	897.783
0.07574	897.771
0.07583	897.761
0.07591	897.748
0.076	897.736
0.07609	897.723
0.07617	897.709
0.07625	897.695
0.07633	897.68
0.07641	897.665
0.07649	897.65
0.07658	897.633
0.07666	897.617
0.07674	897.599
0.07683	897.581
0.07691	897.562
0.077	897.544
0.07708	897.524
0.07717	897.503
0.07725	897.482
0.07734	897.461
0.07742	897.439
0.07751	897.416
0.07759	897.392
0.07768	897.368
0.07776	897.344
0.07785	897.319
0.07793	897.293
0.07801	897.268
0.07809	897.242
0.07818	897.215
0.07827	897.188
0.07835	897.16
0.07844	897.131
0.07852	897.104
0.0786	897.075
0.07869	897.046
0.07877	897.017
0.07886	896.988
0.07894	896.958
0.07903	896.928
0.07911	896.899
0.07919	896.869
0.07928	896.839
0.07936	896.809
0.07945	896.78
0.07953	896.751
0.07962	896.721
0.0797	896.692
0.07978	896.663
0.07987	896.634
0.07995	896.605
0.08003	896.577
0.08012	896.548
0.0802	896.52
0.08029	896.493
0.08037	896.465
0.08046	896.438
0.08054	896.411
0.08062	896.385
0.0807	896.36
0.08079	896.334
0.08087	896.309
0.08095	896.285
0.08104	896.261
0.08112	896.237
0.0812	896.213
0.08129	896.19
0.08137	896.167
0.08145	896.145
0.08153	896.124
0.08162	896.103
0.0817	896.082
0.08178	896.061
0.08186	896.042
0.08194	896.022
0.08203	896.002
0.08211	895.983
0.08219	895.964
0.08228	895.946
0.08236	895.928
0.08244	895.911
0.08252	895.893
0.08261	895.876
0.08269	895.859
0.08278	895.843
0.08286	895.827
0.08294	895.812
0.08302	895.796
0.0831	895.782
0.08318	895.766
0.08327	895.751
0.08335	895.735
0.08343	895.721
0.08351	895.706
0.0836	895.692
0.08368	895.677
0.08376	895.663
0.08384	895.649
0.08393	895.635
0.08401	895.621
0.08409	895.606
0.08418	895.592
0.08426	895.578
0.08434	895.564
0.08442	895.55
0.08451	895.535
0.08459	895.521
0.08467	895.507
0.08476	895.493
0.08484	895.478
0.08492	895.464
0.08501	895.449
0.08509	895.435
0.08517	895.42
0.08526	895.406
0.08534	895.391
0.08542	895.376
0.0855	895.361
0.08559	895.346
0.08567	895.331
0.08575	895.315
0.08584	895.3
0.08592	895.286
0.086	895.27
0.08608	895.255
0.08617	895.239
0.08625	895.223
0.08633	895.207
0.08642	895.19
0.0865	895.174
0.08658	895.157
0.08666	895.141
0.08675	895.123
0.08684	895.105
0.08692	895.087
0.087	895.068
0.08709	895.05
0.08717	895.031
0.08725	895.013
0.08734	894.995
0.08742	894.975
0.08751	894.955
0.08759	894.936
0.08767	894.916
0.08775	894.896
0.08784	894.875
0.08792	894.854
0.088	894.833
0.08809	894.81
0.08817	894.788
0.08826	894.765
0.08834	894.742
0.08842	894.719
0.08851	894.695
0.08859	894.67
0.08868	894.645
0.08876	894.62
0.08884	894.594
0.08893	894.567
0.08901	894.541
0.0891	894.514
0.08918	894.486
0.08927	894.458
0.08935	894.429
0.08943	894.4
0.08952	894.371
0.0896	894.341
0.08968	894.311
0.08977	894.28
0.08986	894.249
0.08994	894.218
0.09003	894.185
0.09011	894.152
0.0902	894.119
0.09028	894.085
0.09036	894.051
0.09045	894.017
0.09053	893.982
0.09062	893.947
0.0907	893.912
0.09079	893.876
0.09087	893.84
0.09096	893.803
0.09104	893.767
0.09112	893.73
0.09121	893.692
0.0913	893.653
0.09138	893.615
0.09146	893.578
0.09155	893.539
0.09163	893.5
0.09172	893.46
0.0918	893.421
0.09189	893.381
0.09197	893.341
0.09206	893.301
0.09214	893.261
0.09223	893.22
0.09231	893.179
0.0924	893.139
0.09248	893.097
0.09256	893.056
0.09265	893.014
0.09274	892.972
0.09282	892.93
0.0929	892.889
0.09299	892.846
0.09307	892.805
0.09316	892.761
0.09325	892.719
0.09333	892.676
0.09342	892.634
0.0935	892.592
0.09358	892.55
0.09367	892.507
0.09375	892.464
0.09384	892.421
0.09392	892.378
0.09401	892.335
0.09409	892.292
0.09418	892.25
0.09426	892.206
0.09435	892.163
0.09443	892.12
0.09452	892.076
0.0946	892.033
0.09469	891.988
0.09477	891.946
0.09486	891.903
0.09494	891.86
0.09503	891.818
0.09511	891.775
0.09519	891.733
0.09528	891.691
0.09536	891.648
0.09545	891.606
0.09553	891.565
0.09561	891.522
0.0957	891.479
0.09578	891.437
0.09587	891.394
0.09595	891.351
0.09604	891.308
0.09612	891.266
0.09621	891.223
0.09629	891.18
0.09638	891.137
0.09646	891.095
0.09655	891.054
0.09663	891.01
0.09672	890.969
0.0968	890.926
0.09689	890.884
0.09697	890.843
0.09706	890.8
0.09715	890.759
0.09723	890.717
0.09731	890.677
0.0974	890.636
0.09748	890.596
0.09757	890.555
0.09765	890.515
0.09774	890.476
0.09782	890.437
0.09791	890.396
0.09799	890.356
0.09808	890.318
0.09816	890.28
0.09825	890.242
0.09833	890.204
0.09842	890.166
0.0985	890.128
0.09859	890.091
0.09867	890.055
0.09876	890.019
0.09885	889.983
0.09893	889.948
0.09902	889.913
0.0991	889.879
0.09919	889.846
0.09927	889.813
0.09936	889.779
0.09945	889.747
0.09953	889.716
0.09962	889.686
0.0997	889.655
0.09978	889.626
0.09987	889.597
0.09996	889.567
0.10004	889.54
0.10013	889.513
0.10021	889.487
0.1003	889.461
0.10039	889.435
0.10047	889.409
0.10055	889.385
0.10064	889.362
0.10073	889.339
0.10081	889.316
0.1009	889.294
0.10098	889.272
0.10107	889.251
0.10115	889.231
0.10124	889.211
0.10132	889.191
0.10141	889.172
0.10149	889.153
0.10158	889.135
0.10166	889.117
0.10175	889.099
0.10183	889.081
0.10192	889.064
0.10201	889.047
0.10208	889.032
0.10217	889.016
0.10225	889
0.10234	888.984
[truncated: 689 more rows]

## Sheet: Fig. 3
Fig. 3a					Fig. 3b					Fig. 3c					Fig. 3d
g=01-1					g=01-1					g=01-1					g=01-1
g=101					g=101					g=101					g=101
g=110					g=110					g=110					g=110

## Sheet: Fig. 4
Fig. 4d				Fig. 4e				Fig. 4f										Fig. 4g
									Local Slip Resistance (MPa)		Local Slip Resistance (MPa)		Local Slip Resistance (MPa)		Local Slip Resistance (MPa)			Local Slip Resistance (MPa)	Cumulative Distribution	Local Slip Resistance (MPa)	Cumulative Distribution	Local Slip Resistance (MPa)	Cumulative Distribution	Local Slip Resistance (MPa)	Cumulative Distribution
									{110}		{112} (anti-twining)		{123}		{112} (twinning)				{110}		{112} (anti-twining)		{112} (twinning)		{123}
								1	133.84	60	2946.52	120	4140	60	2214.5			75	0.025	75	0	75	0	75	0
								2	1072.16	61	2410	121	3455.8	61	1800.2			225	0.05	225	0	225	0	225	0.05263
								3	360.22	62	--	122	4515.2	62	1941.1			375	0.1	375	0.02857	375	0	375	0.07895
								4	673.4	63	3985.6	123	2598.4	63	3022.6			525	0.15	525	0.05714	525	0	525	0.07895
								6	1035.5	64	1513.6	125	2956.7	64	201			675	0.2	675	0.08571	675	0	675	0.15789
								7	523.34	65	1960.1	126	2323.4	65	1148.3			825	0.2	825	0.11429	825	0	825	0.23684
								8	2250	66	2544.14	127	1780.1	66	1301.1			975	0.25	975	0.17143	975	0.02564	975	0.34211
								9	1060.69	67	1644.3	128	1029.7	67	1803.6			1125	0.325	1125	0.17143	1125	0.05128	1125	0.39474
								10	1663.41	68	3450.7	129	1734.2	68	1331.6			1275	0.375	1275	0.17143	1275	0.05128	1275	0.47368
								11	2478.7	69	2637.52	130	1997.4	69	1504.8			1425	0.4	1425	0.2	1425	0.10256	1425	0.5
								12	1847.62	70	3223.26	131	2028	70	1564.2			1575	0.475	1575	0.31429	1575	0.12821	1575	0.55263
								13	2071.73	71	1442.2	132	2080.6	71	1358.8			1725	0.575	1725	0.31429	1725	0.28205	1725	0.60526
								14	1867.99	72	--	133	1849.7	72	898.7			1875	0.65	1875	0.34286	1875	0.33333	1875	0.76316
								15	645.585	73	983.87	134	2659.5	73	849.4			2025	0.75	2025	0.45714	2025	0.48718	2025	0.78947
								16	1832.34	74	3245.3	135	1702	74	1659.3			2175	0.775	2175	0.45714	2175	0.51282	2175	0.86842
								17	1678.69	75	323.4	136	2308.1	75	1027.7			2325	0.85	2325	0.54286	2325	0.61538	2325	0.86842
								18	1673.59	76	1041.6	137	1389.6	76	268.8			2475	0.9	2475	0.62857	2475	0.61538	2475	0.89474
								19	1587.01	77	4301.3	138	2769.9	77	2442			2625	0.9	2625	0.65714	2625	0.69231	2625	0.92105
								20	3373.6	78	3182.5	139	1756.3	78	1761.2			2775	0.95	2775	0.65714	2775	0.74359	2775	0.94737
								21	2297.54	79	3360.7	140	1853.1	79	1975.1			2925	0.95	2925	0.71429	2925	0.82051	2925	0.94737
								22	1267.9	80	2362.5	141	1119.6	80	1844.3			3075	0.95	3075	0.74286	3075	0.82051	3075	1
								23	959.8	81	679.9	142	2875.2	81	3487.8			3225	0.95	3225	0.82857	3225	0.87179
								24	284.3	82	2280.9	143	2552.6	82	1210.9			3375	1	3375	0.85714	3375	0.89744
								25	1971.4	83	2044.9	144	3951.6	83	2119.8					3525	0.91429	3525	0.92308
								26	1537.77	84	2039.8	145	2377.7	84	688					3675	0.91429	3675	0.92308
								27	374.78	85	831	146	2123	85	997.7					3825	0.91429	3825	0.92308
								28	2225	86	559.4	147	2705.4	86	428.1					3975	0.94286	3975	0.94872
								29	2758.9	87	2883.7	148	2257.2	87	672.4					4125	0.94286	4125	1
								30	1968.9	88	4386.2	149	1578	88	935.5					4275	0.97143
								31	2335.6	89	1973.6	150	3391.3	89	3058.3					4425	1
								32	2793.2	90	4654.5	151	2997.4	90	1116
								33	1661.7	91	1803.9	152	1413.4	91	1919.1
								34	1065.6	92	3007.6	153	3189.3	92	806.3
								35	1295.9	93	2423.5	154	3262.3	93	1811.7
								36	530.9	94	1559.4	155	1691.8	94	2617.8
								37	3409.4	95	3561.1	156	2002.5	95	2729.9
								38	1426.58	96	2291.1	157	1773.3	96	2138.5
								39	1972.6	97	--	158	2087.4	97	909
								40	2534.8	98	4657.9	159	4194.3	98	607.1

## Sheet: Supplementary Fig. 2
Supplementary Fig. 2b			Supplementary Fig. 2c											Supplementary Fig. 2d
Interval	Reliative Frequency		-50		RT		900		1000		1100			-50		RT		900		1000		1100
2.5	0.02564		Strain	Stress (MPa)	Strain	Stress (MPa)	Strain	Stress (MPa)	Strain	Stress (MPa)	Strain	Stress (MPa)		ln(True Strain)	ln(True Stress)	ln(True Strain)	ln(True Stress)	ln(True Strain)	ln(True Stress)	ln(True Strain)	ln(True Stress)	ln(True Strain)	ln(True Stress)
7.5	0.08333		6.12691e-06	0.77687	1.21751e-06	0.16311	1.65569e-05	1.04091	1.67596e-05	0.67784	1.30415e-05	1.15292		-4.45745	6.75322	-4.69398	6.68649	-4.88562	5.73024	-4.93662	5.48991	-4.73758	5.18603
12.5	0.09615		2.15708e-05	2.73511	-6.78249e-06	-0.90868	3.20986e-05	2.01799	2.55654e-05	1.034	0.000113042	3.81572		-4.44782	6.75404	-4.69376	6.68664	-4.86943	5.73293	-4.92285	5.49441	-4.72445	5.18998
17.5	0.07692		3.13253e-05	3.97194	2.21751e-06	0.29709	3.23975e-05	2.03678	4.19881e-05	1.69822	0.000213042	6.47779		-4.44731	6.75421	-4.69333	6.68682	-4.85349	5.73545	-4.90926	5.49867	-4.7115	5.19377
22.5	0.05128		3.92668e-05	4.9789	2.62175e-05	3.51246	4.22169e-05	2.65412	6.62779e-05	2.68062	0.000313042	9.1391		-4.45454	6.75341	-4.69289	6.68707	-4.83781	5.73781	-4.89586	5.50275	-4.69872	5.19743
27.5	0.07051		4.9863e-05	6.32246	3.72175e-05	4.98617	4.53709e-05	2.8524	6.98191e-05	2.82385	0.000413042	11.7996		-4.44102	6.75349	-4.69365	6.68731	-4.82237	5.7401	-4.88264	5.50666	-4.6861	5.20096
32.5	0.07051		7.92337e-05	10.0466	4.22175e-05	5.65604	0.000157262	9.88685	9.59114e-05	3.87916	0.000513042	14.4593		-4.44206	6.75364	-4.69192	6.68752	-4.80716	5.74232	-4.86959	5.51042	-4.67364	5.20443
37.5	0.11538		8.75827e-05	11.1052	4.52175e-05	6.05797	0.000161168	10.1324	0.00013566	5.48681	0.000613042	17.1181		-4.44014	6.75421	-4.68686	6.68775	-4.79219	5.74449	-4.85671	5.51407	-4.66133	5.20779
42.5	0.05769		0.000110544	14.0166	5.92175e-05	7.9336	0.000172608	10.8516	0.000165972	6.71279	0.000813042	22.4329		-4.43491	6.7538	-4.68331	6.68792	-4.77744	5.74663	-4.84399	5.51762	-4.64917	5.21106
47.5	0.08333		0.000117877	14.9465	5.92175e-05	7.9336	0.000173236	10.8911	0.000228101	9.22559	0.000913042	25.0889		-4.43024	6.75472	-4.68117	6.68806	-4.7629	5.74874	-4.83144	5.52109	-4.63716	5.21424
52.5	0.05769		0.000118321	15.0027	6.22175e-05	8.33552	0.000200791	12.6235	0.000238538	9.64771	0.00101	27.7439		-4.4225	6.75474	-4.67893	6.6881	-4.74858	5.75084	-4.81904	5.52451	-4.6253	5.21736
57.5	0.03846		0.000120763	15.3123	6.82175e-05	9.13937	0.000248515	15.6238	0.000282302	11.4177	0.00111	30.3978		-4.41963	6.75477	-4.68075	6.68809	-4.73446	5.75293	-4.80679	5.52789	-4.61357	5.22042
62.5	0.01923		0.000121145	15.3608	7.42175e-05	9.94321	0.000259768	16.3313	0.000377049	15.2498	0.00121	33.0506		-4.40769	6.75547	-4.68224	6.6881	-4.72053	5.755	-4.7947	5.53123	-4.60199	5.22343
67.5	0.01282		0.000122142	15.4872	8.12175e-05	10.881	0.000282135	17.7374	0.00042437	17.1637	0.00131	35.7022		-4.41813	6.75565	-4.68107	6.68821	-4.7068	5.75704	-4.78275	5.53454	-4.59053	5.2264
72.5	0.03205		0.000127274	16.1379	8.02175e-05	10.747	0.000379546	23.8616	0.000426304	17.2419	0.00141	38.3527		-4.41796	6.75542	-4.67627	6.68831	-4.69326	5.7591	-4.77094	5.53784	-4.57921	5.22934
77.5	0.01923		0.000136398	17.2949	5.42175e-05	7.26373	0.000385325	24.2249	0.000459576	18.5876	0.00151	41.002		-4.40452	6.75511	-4.67425	6.68839	-4.6799	5.76116	-4.75927	5.54107	-4.56802	5.23226
82.5	0.00641		0.000150055	19.0265	4.02175e-05	5.3881	0.000388924	24.4511	0.000501416	20.2799	0.00161	43.65		-4.4013	6.75609	-4.67287	6.68845	-4.66672	5.7632	-4.74774	5.54433	-4.55695	5.23516
87.5	0.02564		0.000177016	22.445	5.52175e-05	7.39771	0.000468172	29.4333	0.000542309	21.9338	0.00171	46.2968		-4.39824	6.75566	-4.67192	6.68848	-4.65371	5.76524	-4.73634	5.54756	-4.546	5.23804
92.5	0.02564		0.000195267	24.7592	6.92175e-05	9.27334	0.000470271	29.5653	0.000587155	23.7476	0.00181	48.9421		-4.39415	6.75587	-4.67107	6.68858	-4.64087	5.76727	-4.72507	5.55078	-4.53518	5.24089
97.5	0.00641		0.00019639	24.9016	8.82175e-05	11.8188	0.000490851	30.8591	0.000635201	25.6908	0.00191	51.5862		-4.3935	6.75611	-4.66864	6.68871	-4.6282	5.76929	-4.71393	5.55397	-4.52447	5.24374
102.5	0.00641		0.000197192	25.0033	0.000112218	15.0342	0.00051321	32.2648	0.00077971	31.5355	0.00201	54.2287		-4.3887	6.75672	-4.66727	6.68884	-4.61568	5.7713	-4.70291	5.55715	-4.51387	5.24656
107.5	0.01282		0.000211716	26.845	0.000122218	16.374	0.000523116	32.8876	0.000784299	31.7212	0.00211	56.8699		-4.39406	6.75603	-4.66727	6.68894	-4.60332	5.7733	-4.69201	5.56031	-4.50339	5.24937
112.5	0.00641		0.000212514	26.946	0.000133218	17.8477	0.000544101	34.2069	0.000791499	32.0124	0.00221	59.5095		-4.38344	6.7571	-4.6679	6.689	-4.59111	5.7753	-4.68123	5.56345	-4.49302	5.25215
			0.000215285	27.2974	0.000153218	20.5271	0.000549147	34.5241	0.000807657	32.6658	0.00231	62.1475		-4.3799	6.75699	-4.66853	6.68901	-4.57906	5.77729	-4.67057	5.56658	-4.48275	5.25491
			0.000226545	28.7252	0.000154218	20.6611	0.000561972	35.3304	0.00081688	33.0389	0.00241	64.784		-4.37467	6.75666	-4.66991	6.68907	-4.56714	5.77927	-4.66001	5.56968	-4.47259	5.25766
			0.000240324	30.4723	0.000141218	18.9195	0.000566606	35.6217	0.000826268	33.4186	0.00251	67.4187		-4.37255	6.75677	-4.66885	6.68912	-4.55537	5.78125	-4.64958	5.57277	-4.46254	5.26038
			0.000249284	31.6085	0.000148218	19.8573	0.000572985	36.0228	0.000870127	35.1925	0.00261	70.0518		-4.37078	6.75734	-4.66737	6.68918	-4.54374	5.78321	-4.63924	5.57584	-4.45258	5.26309
			0.000250301	31.7374	0.000158218	21.197	0.000580518	36.4963	0.000901194	36.449	0.00271	72.6831		-4.36419	6.75703	-4.66695	6.68919	-4.53224	5.78517	-4.62902	5.5789	-4.44272	5.26577
			0.00025786	32.6958	0.000183218	24.5464	0.000633125	39.8037	0.000919756	37.1997	0.00281	75.3127		-4.3628	6.75689	-4.6659	6.68921	-4.52087	5.78712	-4.6189	5.58193	-4.43297	5.26844
			0.000262072	33.2299	0.000185218	24.8143	0.000643386	40.4488	0.000921047	37.252	0.00291	77.9403		-4.35683	6.75759	-4.66253	6.68923	-4.50964	5.78906	-4.60888	5.58496	-4.4233	5.27108
			0.000269175	34.1305	0.000209218	28.0297	0.000691636	43.4822	0.000926047	37.4542	0.00301	80.5661		-4.35152	6.75743	-4.65709	6.68923	-4.49853	5.791	-4.59897	5.58796	-4.41373	5.27371
			0.000285656	36.2202	0.000244218	32.7188	0.000697233	43.834	0.001	40.6461	0.00311	83.19		-4.35082	6.7572	-4.6521	6.68923	-4.48754	5.79292	-4.58915	5.59095	-4.40426	5.27632
			0.0002933	37.1895	0.000257218	34.4604	0.000710529	44.67	0.00104	41.9385	0.00321	85.8119		-4.34699	6.75811	-4.64858	6.68916	-4.47667	5.79484	-4.57943	5.59393	-4.39487	5.27892
			0.000297951	37.7792	0.000232218	31.1111	0.000728953	45.8282	0.00106	42.8815	0.00331	88.4319		-4.3465	6.75788	-4.64682	6.6891	-4.46592	5.79675	-4.5698	5.59689	-4.38557	5.28149
			0.000322453	40.8859	0.000205218	27.4938	0.000804721	50.5917	0.00106	42.9884	0.00341	91.0499		-4.34119	6.7578	-4.6427	6.68912	-4.45529	5.79865	-4.56027	5.59984	-4.37636	5.28405
			0.000335256	42.5093	0.000188218	25.2162	0.000824577	51.84	0.00107	43.1336	0.00351	93.6658		-4.33655	6.7577	-4.63839	6.68912	-4.44477	5.80054	-4.55082	5.60277	-4.36723	5.28659
			0.000343533	43.5589	0.000173218	23.2066	0.000829942	52.1773	0.00108	43.4882	0.00361	96.2795		-4.33452	6.75804	-4.6344	6.68912	-4.43436	5.80243	-4.54147	5.60569	-4.35819	5.28911
			0.000346365	43.9179	0.000164218	22.0009	0.000836893	52.6143	0.00109	44.264	0.00371	98.8909		-4.33104	6.75809	-4.63247	6.68912	-4.42406	5.80431	-4.5322	5.60859	-4.34922	5.29162
			0.00034708	44.0085	0.000164218	22.0009	0.000866931	54.5027	0.00115	46.4686	0.00381	101.499		-4.33299	6.75767	-4.63064	6.68916	-4.41387	5.80617	-4.52302	5.61148	-4.34034	5.29411
			0.00034974	44.346	0.000162218	21.7329	0.000868394	54.5947	0.00116	47.1159	0.00391	104.104		-4.32464	6.75801	-4.62932	6.68924	-4.40378	5.80803	-4.51392	5.61435	-4.33154	5.29659
			0.00035029	44.4156	0.000155218	20.7951	0.000949592	59.6995	0.00119	48.0109	0.00401	106.704		-4.31788	6.75795	-4.62982	6.68929	-4.39379	5.80988	-4.50491	5.61721	-4.32282	5.29905
			0.000356949	45.2599	0.000153218	20.5271	0.000956142	60.1113	0.00119	48.1979	0.00411	109.298		-4.31934	6.75832	-4.63094	6.68931	-4.3839	5.81173	-4.49598	5.62006	-4.31417	5.30149
			0.000369166	46.809	0.000129218	17.3118	0.000974396	61.2589	0.00121	49.0461	0.00421	111.752		-4.3152	6.75845	-4.63003	6.68939	-4.37411	5.81356	-4.48713	5.62288	-4.3056	5.30392
			0.000369643	46.8695	0.000118218	15.8381	0.000977428	61.4495	0.00136	55.1713	0.00431	114.146		-4.31183	6.7585	-4.62993	6.68946	-4.36442	5.81539	-4.47835	5.6257	-4.2971	5.30633
			0.000378588	48.0037	0.000129218	17.3118	0.00103	64.5608	0.00136	55.1802	0.00441	116.503		-4.30843	6.75901	-4.63074	6.68955	-4.35482	5.81721	-4.46966	5.62849	-4.28867	5.30873
			0.000388398	49.2476	0.000150218	20.1252	0.00104	65.5392	0.00137	55.2566	0.00451	118.823		-4.30477	6.75883	-4.62911	6.68962	-4.34531	5.81903	-4.46104	5.63127	-4.28032	5.31111
			0.000396513	50.2766	0.000165218	22.1348	0.00111	69.5475	0.00137	55.2824	0.00461	121.103		-4.30099	6.75857	-4.62385	6.68974	-4.3359	5.82083	-4.45249	5.63404	-4.27203	5.31347
			0.000414889	52.6066	0.000185218	24.8143	0.00111	70.0507	0.00139	56.1086	0.00471	123.337		-4.29712	6.75917	-4.62174	6.68982	-4.32657	5.82263	-4.44402	5.63679	-4.26382	5.31582
			0.000430891	54.6356	0.000188218	25.2162	0.00112	70.4772	0.00139	56.2572	0.00481	125.492		-4.29362	6.75906	-4.62103	6.68996	-4.31733	5.82442	-4.43562	5.63953	-4.25567	5.31815
			0.000439671	55.7488	0.000203218	27.2258	0.00114	71.529	0.00143	57.815	0.00491	127.599		-4.2829	6.75921	-4.62013	6.69013	-4.30817	5.82621	-4.42729	5.64225	-4.24759	5.32047
			0.000454641	57.647	0.000209218	28.0297	0.00116	72.9892	0.0015	60.4797	0.00501	129.804		-4.2883	6.7589	-4.61742	6.69028	-4.2991	5.82799	-4.41903	5.64495	-4.23957	5.32277
			0.000464516	58.8991	0.000214218	28.6996	0.00117	73.8498	0.00163	65.7888	0.00511	131.869		-4.28359	6.75927	-4.61432	6.69037	-4.29012	5.82976	-4.41084	5.64764	-4.23162	5.32506
			0.000469669	59.5525	0.000237218	31.781	0.0012	75.2114	0.00165	66.8338	0.00521	133.888		-4.27987	6.75878	-4.61392	6.6904	-4.28121	5.83152	-4.40271	5.65031	-4.22374	5.32732
			0.000487555	61.8204	0.000247218	33.1207	0.00123	77.3623	0.00166	66.9748	0.00531	135.862		-4.2778	6.75888	-4.61502	6.69036	-4.27238	5.83328	-4.39465	5.65297	-4.21591	5.32957
			0.000499396	63.3218	0.000240218	32.1829	0.00125	78.5917	0.00167	67.5911	0.00541	137.78		-4.26759	6.75934	-4.61472	6.69035	-4.26364	5.83502	-4.38666	5.65561	-4.20815	5.33181
			0.000505567	64.1043	0.000251218	33.6566	0.00125	78.6153	0.00168	67.7802	0.00551	139.605		-4.27031	6.75946	-4.61142	6.69032	-4.25496	5.83676	-4.37873	5.65823	-4.20045	5.33402
			0.000507151	64.3051	0.000261218	34.9963	0.00125	78.7131	0.00172	69.7108	0.00561	141.382		-4.2674	6.75919	-4.60923	6.69036	-4.24637	5.83849	-4.37087	5.66084	-4.19281	5.33622
			0.000544766	69.0745	0.000260218	34.8623	0.00125	78.751	0.00176	71.0141	0.00571	143.11		-4.26453	6.7597	-4.60705	6.69037	-4.23785	5.84022	-4.36306	5.66343	-4.18522	5.33841
			0.000561035	71.1374	0.000232218	31.1111	0.00128	80.6555	0.00176	71.0959	0.00581	144.79		-4.26079	6.75959	-4.60497	6.69041	-4.2294	5.84193	-4.35532	5.66601	-4.1777	5.34057
			0.000566265	71.8005	0.000212218	28.4316	0.00129	81.1432	0.00178	72.1065	0.00591	146.424		-4.25747	6.75964	-4.60329	6.69045	-4.22102	5.84364	-4.34764	5.66857	-4.17023	5.34271
			0.000571827	72.5058	0.000207218	27.7617	0.00131	82.2024	0.00179	72.4133	0.00601	148.021		-4.25165	6.76074	-4.60033	6.69049	-4.21271	5.84534	-4.34001	5.67112	-4.16282	5.34484
			0.00057774	73.2556	0.000208218	27.8957	0.0014	88.2543	0.00184	74.3558	0.00611	149.628		-4.24987	6.75998	-4.59934	6.69057	-4.20448	5.84703	-4.33245	5.67364	-4.15546	5.34695
			0.00058001	73.5434	0.000234218	31.379	0.00148	93.1347	0.00185	74.7098	0.00623	151.382		-4.24555	6.75981	-4.59836	6.69071	-4.19631	5.84871	-4.32494	5.67616	-4.14816	5.34904
			0.000582552	73.8657	0.000264218	35.3982	0.00148	93.2374	0.00195	78.9604	0.00635	153.127		-4.24157	6.75979	-4.59659	6.69084	-4.18821	5.85039	-4.31749	5.67865	-4.14091	5.35112
			0.00060415	76.6043	0.000270218	36.2021	0.0015	94.1468	0.00204	82.4412	0.00646	154.819		-4.24011	6.76044	-4.59384	6.69105	-4.18017	5.85205	-4.3101	5.68113	-4.13371	5.35318
			0.000616581	78.1804	0.000265218	35.5322	0.00154	96.6947	0.00204	82.6073	0.00658	156.452		-4.24084	6.75996	-4.59101	6.69126	-4.1722	5.85371	-4.30276	5.68359	-4.12657	5.35521
			0.000621886	78.8531	0.000280218	37.5418	0.00155	97.7241	0.00208	84.2023	0.0067	158.027		-4.2353	6.75964	-4.58848	6.69142	-4.1643	5.85536	-4.29547	5.68603	-4.11948	5.35723
			0.000634541	80.4577	0.000286218	38.3457	0.00157	98.4149	0.0021	84.7555	0.00681	159.543		-4.23372	6.76069	-4.58692	6.69155	-4.15645	5.857	-4.28824	5.68845	-4.11244	5.35924
			0.000635407	80.5675	0.000297218	39.8194	0.00157	98.8259	0.00213	86.2649	0.00693	161.001		-4.22615	6.76033	-4.58537	6.69161	-4.14867	5.85863	-4.28106	5.69084	-4.10545	5.36122
			0.000636523	80.709	0.000290218	38.8816	0.00167	105.272	0.00216	87.4387	0.00705	162.355		-4.22447	6.75988	-4.58149	6.69164	-4.14095	5.86025	-4.27394	5.69322	-4.09851	5.36319
			0.000639071	81.0322	0.000289218	38.7476	0.00169	106.517	0.00219	88.5189	0.00716	163.651		-4.22062	6.7608	-4.57869	6.69167	-4.13329	5.86187	-4.26686	5.69557	-4.09161	5.36514
			0.000642462	81.4621	0.000317218	42.4989	0.0017	107.163	0.0022	88.8981	0.00728	164.896		-4.22013	6.76135	-4.57715	6.6917	-4.12569	5.86348	-4.25984	5.69791	-4.08477	5.36707
			0.000644572	81.7296	0.000347218	46.5181	0.00171	107.33	0.0022	88.9457	0.0074	166.091		-4.21721	6.76053	-4.57802	6.69172	-4.11815	5.86507	-4.25286	5.70022	-4.07797	5.36899
			0.000648676	82.25	0.000389218	52.145	0.00173	108.815	0.00222	89.8008	0.00751	167.237		-4.21473	6.76073	-4.57879	6.69168	-4.11066	5.86666	-4.24593	5.70251	-4.07122	5.37089
			0.000670239	84.9841	0.000427218	57.236	0.0018	112.998	0.00225	91.118	0.00763	168.336		-4.20718	6.76162	-4.58062	6.69161	-4.10323	5.86825	-4.23905	5.70478	-4.06451	5.37277
			0.000682544	86.5444	0.000425218	56.968	0.00188	117.883	0.00228	92.1799	0.00775	169.389		-4.20669	6.76069	-4.58217	6.69158	-4.09586	5.86982	-4.23222	5.70704	-4.05785	5.37464
			0.000702893	89.1245	0.000399218	53.4847	0.00188	118.389	0.00229	92.4491	0.00786	170.433		-4.20262	6.76106	-4.58188	6.69158	-4.08854	5.87138	-4.22544	5.70927	-4.05124	5.37649
			0.000704511	89.3296	0.000386218	51.7431	0.00189	119.024	0.00229	92.6518	0.00798	171.433		-4.19883	6.76128	-4.58024	6.69158	-4.08128	5.87294	-4.2187	5.71149	-4.04467	5.37832
			0.000717411	90.9654	0.000374218	50.1354	0.00191	120.124	0.00236	95.3125	0.0081	172.387		-4.19569	6.76133	-4.57657	6.69162	-4.07407	5.87449	-4.21201	5.71368	-4.03814	5.38014
			0.000737963	93.5713	0.000354218	47.4559	0.00191	120.348	0.00238	96.3752	0.00821	173.297		-4.19517	6.76173	-4.57139	6.69165	-4.06691	5.87603	-4.20536	5.71587	-4.03166	5.38194
			0.000738783	93.6753	0.000321218	43.0348	0.00196	122.978	0.0024	97.0065	0.00833	174.164		-4.191	6.76116	-4.56538	6.69176	-4.0598	5.87756	-4.19876	5.71803	-4.02522	5.38372
			0.000756805	95.9604	0.000279218	37.4079	0.00197	123.991	0.00244	98.5496	0.00845	174.991		-4.18763	6.7616	-4.56121	6.69184	-4.05275	5.87908	-4.1922	5.72019	-4.01882	5.38549
			0.000768512	97.4448	0.000256218	34.3265	0.00199	124.96	0.0025	101.081	0.00856	175.758		-4.18578	6.76171	-4.55837	6.69194	-4.04574	5.8806	-4.18569	5.72233	-4.01246	5.38724
			0.000768623	97.4589	0.000273218	36.604	0.00202	127.221	0.00253	102.355	0.00868	176.493		-4.18239	6.76176	-4.55941	6.69195	-4.03878	5.8821	-4.17922	5.72445	-4.00614	5.38897
			0.000777634	98.6015	0.000296218	39.6854	0.00204	128.417	0.00255	103.271	0.0088	177.199		-4.17789	6.76152	-4.55979	6.69197	-4.03188	5.8836	-4.17279	5.72656	-3.99987	5.39068
			0.000792081	100.433	0.000306218	41.0251	0.00214	134.575	0.00261	105.756	0.00892	177.878		-4.1806	6.76195	-4.55884	6.69197	-4.02502	5.88509	-4.1664	5.72866	-3.99363	5.39237
			0.000820017	103.976	0.000327218	43.8386	0.00215	135.129	0.00264	106.64	0.00903	178.534		-4.17241	6.76278	-4.55762	6.69203	-4.01821	5.88656	-4.16005	5.73074	-3.98743	5.39405
			0.000833355	105.667	0.000341218	45.7142	0.00218	136.824	0.00264	106.944	0.00915	179.167		-4.173	6.76206	-4.55432	6.69209	-4.01144	5.88803	-4.15374	5.73281	-3.98127	5.3957
			0.000848733	107.617	0.000340218	45.5803	0.0022	138.611	0.00268	108.214	0.00927	179.781		-4.16762	6.76238	-4.5485	6.69214	-4.00473	5.88949	-4.14748	5.73487	-3.97515	5.39734
			0.000859762	109.015	0.000334218	44.7764	0.00225	141.737	0.00268	108.554	0.00938	180.385		-4.16774	6.76261	-4.54272	6.69223	-3.99805	5.89095	-4.13506	5.73894	-3.96907	5.39896
			0.000863498	109.489	0.000320218	42.9008	0.0023	144.306	0.00273	110.416	0.0095	180.971		-4.15729	6.76176	-4.53874	6.69225	-3.99143	5.89239	-4.12892	5.74096	-3.96302	5.40056
			0.000870966	110.436	0.000308218	41.2931	0.00232	145.554	0.00279	112.932	0.00962	181.542		-4.15864	6.76197	-4.53726	6.69223	-3.98484	5.89382	-4.12281	5.74297	-3.95702	5.40214
			0.000902832	114.476	0.000302218	40.4893	0.00236	148.129	0.0028	113.125	0.00973	182.1		-4.15502	6.76234	-4.53578	6.69217	-3.9783	5.89525	-4.11673	5.74496	-3.95105	5.4037
			0.00091415	115.911	0.000300218	40.2213	0.00241	151.454	0.00281	113.787	0.00985	182.648		-4.15216	6.76192	-4.53366	6.69205	-3.97181	5.89667	-4.1107	5.74693	-3.94511	5.40524
			0.000914372	115.939	0.000294218	39.4175	0.00241	151.679	0.00285	115.217	0.00997	183.187		-4.15007	6.76219	-4.53172	6.69193	-3.96535	5.89808	-4.1047	5.74889	-3.93921	5.40677
			0.000944332	119.738	0.000272218	36.47	0.00241	151.773	0.00288	116.554	0.01008	183.717		-4.14515	6.76273	-4.53053	6.69185	-3.95894	5.89948	-4.09874	5.75084	-3.93335	5.40828
			0.000950685	120.544	0.000259218	34.7284	0.0025	157.272	0.00298	120.56	0.0102	184.242		-4.14464	6.7629	-4.53071	6.69179	-3.95257	5.90087	-4.09281	5.75278	-3.92752	5.40977
			0.00095258	120.784	0.000253218	33.9245	0.0025	157.469	0.00299	121.079	0.01032	184.764		-4.14209	6.76247	-4.53127	6.69178	-3.94625	5.90225	-4.08692	5.7547	-3.92172	5.41124
			0.000972589	123.321	0.000260218	34.8623	0.00252	158.447	0.00302	122.181	0.01043	185.283		-4.138	6.76269	-4.53154	6.69176	-3.93996	5.90362	-4.08106	5.7566	-3.91596	5.4127
			0.00099669	126.377	0.000274218	36.738	0.00253	158.897	0.00307	124.111	0.01055	185.799		-4.13507	6.76289	-4.53163	6.69175	-3.93371	5.90498	-4.07524	5.7585	-3.91023	5.41414
			0.00101	127.545	0.000292218	39.1495	0.00253	159.015	0.00308	124.423	0.01067	186.313		-4.13271	6.76223	-4.52934	6.69185	-3.9275	5.90633	-4.06945	5.76038	-3.90454	5.41556
			0.00102	129.086	0.000306218	41.0251	0.00255	160.213	0.00308	124.552	0.01078	186.824		-4.12989	6.76337	-4.52705	6.69193	-3.92133	5.90767	-4.0637	5.76225	-3.89888	5.41697
			0.00102	129.163	0.000320218	42.9008	0.00255	160.518	0.00318	128.728	0.0109	187.335		-4.12867	6.76276	-4.52376	6.69204	-3.9152	5.909	-4.05798	5.7641	-3.89325	5.41836
			0.00103	130.781	0.000337218	45.1783	0.00258	162.364	0.00322	130.251	0.01102	187.843		-4.12573	6.76265	-4.51948	6.69225	-3.90911	5.91032	-4.05229	5.76595	-3.88765	5.41973
			0.00106	134.469	0.000347218	46.5181	0.00259	162.947	0.00324	131.207	0.01113	188.349		-4.12142	6.76296	-4.51532	6.69247	-3.90306	5.91163	-4.04664	5.76778	-3.88209	5.42109
			0.00107	135.548	0.000357218	47.8578	0.0026	163.322	0.00326	131.929	0.01125	188.852		-4.1187	6.76292	-4.5118	6.69265	-3.89704	5.91293	-4.04102	5.76961	-3.87656	5.42244
			0.0011	139.024	0.000379218	50.8053	0.00265	166.544	0.00329	133.054	0.01137	189.353		-4.11185	6.76311	-4.51018	6.69281	-3.89106	5.91422	-4.03543	5.77142	-3.87106	5.42377
			0.00111	140.238	0.000411218	55.0924	0.00268	168.205	0.00337	136.357	0.01148	189.851		-4.11331	6.76238	-4.51018	6.6929	-3.88511	5.9155	-4.02987	5.77323	-3.86558	5.42508
			0.00112	142.205	0.000435218	58.3078	0.00268	168.485	0.00343	138.558	0.0116	190.347		-4.11183	6.76327	-4.50946	6.69305	-3.8792	5.91677	-4.02435	5.77502	-3.86014	5.42638
			0.00112	142.501	0.000460218	61.6571	0.00273	171.376	0.00344	139.317	0.01172	190.84		-4.10783	6.76287	-4.50766	6.69317	-3.87333	5.91803	-4.01885	5.7768	-3.85473	5.42767
			0.00113	142.872	0.000480218	64.3366	0.00275	172.787	0.00346	139.809	0.01183	191.331		-4.10485	6.76291	-4.50874	6.69328	-3.86749	5.91928	-4.01338	5.77857	-3.84935	5.42894
			0.00113	143.564	0.000484218	64.8725	0.00281	176.579	0.00347	140.365	0.01195	191.82		-4.10147	6.76313	-4.51009	6.69333	-3.86169	5.92053	-4.00795	5.78033	-3.844	5.43019
			0.00115	145.533	0.000467218	62.5949	0.00282	177.389	0.00349	141.245	0.01207	192.306		-4.09876	6.76325	-4.51036	6.69334	-3.85592	5.92177	-4.00254	5.78208	-3.83868	5.43144
			0.00116	146.867	0.000474218	63.5328	0.00285	179.163	0.00351	141.926	0.01218	192.79		-4.09143	6.76282	-4.51036	6.69326	-3.85018	5.923	-3.99717	5.78382	-3.82812	5.43388
			0.00118	150.107	0.000495218	66.3462	0.00287	180.419	0.00352	142.436	0.0123	193.272		-4.09293	6.76264	-4.51	6.69316	-3.84448	5.92422	-3.99182	5.78554	-3.82288	5.43508
			0.00119	151.319	0.000500218	67.0161	0.00287	180.658	0.00365	147.597	0.01242	193.751		-4.08829	6.7635	-4.50811	6.69305	-3.83881	5.92543	-3.98651	5.78726	-3.81767	5.43627
			0.00126	159.645	0.000493218	66.0783	0.00288	181.098	0.00365	147.793	0.01253	194.229		-4.08955	6.7627	-4.5047	6.69299	-3.83318	5.92664	-3.98122	5.78896	-3.81249	5.43745
			0.00127	161.175	0.000488218	65.4084	0.00289	181.498	0.0037	149.787	0.01265	194.704		-4.08535	6.76277	-4.50256	6.69294	-3.82757	5.92784	-3.97596	5.79065	-3.80733	5.43861
			0.00128	162.033	0.000512218	68.6238	0.0029	182.094	0.00371	149.873	0.01277	195.176		-4.08114	6.76323	-4.50185	6.69291	-3.822	5.92903	-3.97072	5.79232	-3.80221	5.43975
			0.00132	167.847	0.000536218	71.8392	0.00294	185.102	0.00372	150.392	0.01288	195.647		-4.07912	6.76381	-4.50069	6.69293	-3.81646	5.93021	-3.96552	5.79398	-3.79711	5.44089
			0.00133	168.72	0.000565218	75.7244	0.00296	186.099	0.00377	152.28	0.013	196.116		-4.07544	6.76301	-4.49864	6.69294	-3.81095	5.93139	-3.96034	5.79563	-3.79203	5.44201
			0.00134	169.301	0.000578218	77.466	0.00296	186.146	0.00378	152.768	0.01312	196.582		-4.0728	6.76408	-4.49846	6.69292	-3.80547	5.93256	-3.95519	5.79727	-3.78698	5.44312
			0.00134	169.566	0.000570218	76.3943	0.00296	186.22	0.00381	154.216	0.01323	197.047		-4.07068	6.76404	-4.49802	6.69296	-3.80002	5.93372	-3.95007	5.79889	-3.78196	5.44421
			0.00138	174.716	0.000550218	73.7148	0.00301	189.025	0.00382	154.581	0.01335	197.509		-4.06765	6.76385	-4.49624	6.69307	-3.7946	5.93488	-3.94497	5.80051	-3.77696	5.4453
			0.00138	174.792	0.000537218	71.9731	0.00301	189.261	0.00386	156.015	0.01347	197.969		-4.06388	6.76392	-4.49359	6.69321	-3.78921	5.93603	-3.9399	5.80211	-3.77199	5.44636
			0.00138	175.285	0.000530218	71.0353	0.00303	190.558	0.00391	157.993	0.01358	198.428		-4.06158	6.7631	-4.49244	6.69325	-3.77853	5.93831	-3.93486	5.80369	-3.76705	5.44742
			0.00139	175.919	0.000507218	67.9539	0.00304	191.284	0.00394	159.221	0.0137	198.884		-4.05972	6.76368	-4.49094	6.69337	-3.77322	5.93944	-3.92984	5.80527	-3.76213	5.44846
			0.00141	178.632	0.000465218	62.327	0.0031	194.652	0.00395	159.79	0.01382	199.338		-4.05658	6.76412	-4.48926	6.69347	-3.76795	5.94057	-3.92485	5.80683	-3.75723	5.44949
			0.00141	178.754	0.000441218	59.1116	0.00311	195.586	0.00396	160.095	0.01393	199.79		-4.05358	6.76363	-4.48847	6.69352	-3.76271	5.94168	-3.91988	5.80839	-3.75236	5.4505
			0.00141	178.909	0.000417218	55.8963	0.00316	198.698	0.00397	160.597	0.01405	200.24		-4.05207	6.76365	-4.48759	6.69351	-3.75749	5.9428	-3.91494	5.80993	-3.74751	5.45151
			0.00142	179.521	0.000413218	55.3604	0.0032	201.056	0.00401	162.159	0.01417	200.688		-4.04867	6.76449	-4.48794	6.69342	-3.7523	5.9439	-3.91002	5.81146	-3.74269	5.45249
			0.00142	179.688	0.000424218	56.8341	0.00323	203.024	0.00407	164.663	0.01428	201.134		-4.04397	6.76442	-4.48953	6.69338	-3.74714	5.945	-3.90513	5.81299	-3.73789	5.45347
			0.00142	179.914	0.000435218	58.3078	0.00324	203.933	0.00407	164.721	0.0144	201.577		-4.04482	6.76417	-4.48997	6.69336	-3.74201	5.9461	-3.90026	5.8145	-3.73311	5.45443
			0.00142	180.662	0.000455218	60.9873	0.00332	209.01	0.0041	165.706	0.01452	202.018		-4.03961	6.7645	-4.48785	6.69332	-3.7369	5.94719	-3.89542	5.816	-3.72836	5.45538
			0.00143	180.787	0.000456218	61.1212	0.00334	210.058	0.0041	165.766	0.01463	202.457		-4.03716	6.7643	-4.48575	6.69332	-3.73182	5.94827	-3.8906	5.81749	-3.72363	5.45632
			0.00143	181.497	0.000452218	60.5853	0.00337	211.721	0.00414	167.526	0.01475	202.893		-4.03565	6.76417	-4.48285	6.69334	-3.72677	5.94935	-3.8858	5.81897	-3.71892	5.45724
			0.00146	185.721	0.000460218	61.6571	0.00338	212.462	0.00416	168.111	0.01487	203.327		-4.0394	6.76419	-4.48041	6.69336	-3.72174	5.95042	-3.88103	5.82044	-3.71423	5.45815
			0.00147	185.906	0.000455218	60.9873	0.00341	214.172	0.00416	168.173	0.01499	203.758		-4.028	6.76502	-4.4784	6.69338	-3.71674	5.95149	-3.87627	5.8219	-3.70957	5.45905
			0.00147	186.42	0.000447218	59.9155	0.00341	214.514	0.00418	169.07	0.0151	204.187		-4.03159	6.76448	-4.47657	6.69346	-3.71176	5.95255	-3.87155	5.82335	-3.70493	5.45994
			0.0015	189.641	0.000441218	59.1116	0.00343	215.612	0.0042	169.894	0.01522	204.613		-4.02654	6.76449	-4.47466	6.69354	-3.70681	5.95361	-3.86684	5.82479	-3.70031	5.46081
			0.00153	194.065	0.000439218	58.8437	0.00345	217.016	0.00422	170.576	0.01534	205.036		-4.01768	6.7645	-4.47189	6.69357	-3.70189	5.95466	-3.86216	5.82622
			0.00154	195.265	0.000459218	61.5232	0.00345	217.201	0.00422	170.766	0.01545	205.457		-4.01785	6.76512	-4.46861	6.69366	-3.69698	5.95571	-3.8575	5.82764
			0.00155	196.004	0.000497218	66.6142	0.00348	218.758	0.00425	171.639	0.01557	205.874		-4.02109	6.7653	-4.46396	6.69381	-3.69211	5.95675	-3.85286	5.82904
			0.00155	196.894	0.000507218	67.9539	0.0035	219.837	0.0043	173.62	0.01569	206.289		-4.01383	6.76503	-4.46113	6.69395	-3.68725	5.95779	-3.84824	5.83044
			0.00157	198.998	0.000512218	68.6238	0.00351	220.443	0.00432	174.449	0.0158	206.701		-4.00967	6.76495	-4.45874	6.69409	-3.68242	5.95882	-3.84365	5.83182
			0.00158	199.851	0.000513218	68.7578	0.00351	220.578	0.00447	180.232	0.01592	207.11		-4.00659	6.76556	-4.45823	6.69417	-3.67762	5.95985	-3.83908	5.83319
			0.00159	201.076	0.000513218	68.7578	0.00353	221.626	0.00455	183.374	0.01604	207.517		-4.00463	6.76497	-4.459	6.69419	-3.67284	5.96087	-3.83453	5.83454
			0.00159	202.055	0.000527218	70.6334	0.00353	222.204	0.00455	183.408	0.01615	207.92		-4.00202	6.76548	-4.46088	6.69419	-3.66808	5.96188	-3.82999	5.83588
			0.0016	202.527	0.000563218	75.4565	0.00355	222.882	0.00455	183.471	0.01627	208.32		-3.999	6.76577	-4.46233	6.69426	-3.66334	5.96289	-3.82548	5.83721
			0.0016	202.931	0.000580218	77.734	0.00359	225.423	0.00461	185.576	0.01639	208.718		-4.00037	6.76528	-4.46182	6.69432	-3.65863	5.96389	-3.821	5.83852
			0.00163	206.814	0.000584218	78.2699	0.0036	226.193	0.00461	185.74	0.0165	209.112		-3.99459	6.76539	-4.45994	6.69435	-3.65394	5.96489	-3.81653	5.83982
			0.00163	206.873	0.000604218	80.9494	0.00361	226.845	0.00467	187.759	0.01662	209.504		-3.99177	6.76591	-4.45576	6.6944	-3.64928	5.96588	-3.81208	5.84111
			0.00165	209.543	0.000623218	83.4949	0.00361	226.885	0.00468	188.257	0.01674	209.892		-3.98942	6.76556	-4.45244	6.69438	-3.64463	5.96687	-3.80765	5.84238
			0.00166	210.023	0.000635218	85.1026	0.00361	226.915	0.0047	188.753	0.01685	210.278		-3.98696	6.76506	-4.44939	6.69434	-3.64001	5.96785	-3.80324	5.84364
			0.00167	211.487	0.000656218	87.916	0.00363	228.086	0.00473	190.044	0.01697	210.66		-3.98388	6.76598	-4.44644	6.69435	-3.63541	5.96882	-3.79885	5.84489
			0.00167	211.915	0.000658218	88.184	0.00376	235.923	0.00476	190.905	0.01709	211.04		-3.98122	6.76571	-4.44114	6.69439	-3.63083	5.96979	-3.79448	5.84612
			0.00168	212.514	0.000656218	87.916	0.0038	238.441	0.00476	190.994	0.0172	211.417		-3.9783	6.7653	-4.43487	6.69447	-3.62627	5.97075	-3.79013	5.84734
			0.00168	213.072	0.000663218	88.8538	0.00383	240.205	0.00477	191.306	0.01732	211.791		-3.97678	6.7654	-4.43104	6.69454	-3.62173	5.97171	-3.7858	5.84855
			0.00169	214.188	0.000659218	88.3179	0.00385	241.425	0.0048	192.156	0.01744	212.162		-3.97366	6.76617	-4.42665	6.69458	-3.61722	5.97266	-3.78149	5.84975
			0.00172	217.689	0.000649218	86.9782	0.00387	243.012	0.00482	193.067	0.01755	212.531		-3.97106	6.76598	-4.42508	6.69462	-3.61272	5.9736	-3.7772	5.85093
			0.00174	220.033	0.000656218	87.916	0.00392	245.852	0.00482	193.104	0.01767	212.896		-3.96948	6.76538	-4.42574	6.69468	-3.60825	5.97453
			0.00177	224.064	0.000670218	89.7917	0.00393	246.213	0.00491	195.911	0.01779	213.259		-3.96615	6.76607	-4.42434	6.69483	-3.60379	5.97546
			0.00177	224.835	0.000691218	92.6051	0.00403	252.043	0.00496	197.218	0.0179	213.619		-3.96285	6.76614	-4.42236	6.69494	-3.59936	5.97638
			0.00178	226.208	0.000704218	94.3468	0.00405	253.084	0.00499	198.237	0.01802	213.976		-3.96113	6.76609	-4.41768	6.69509	-3.59495	5.9773
			0.00179	227.02	0.000714218	95.6865	0.00406	253.285	0.00502	199.039	0.01814	214.329		-3.95921	6.76581	-4.41335	6.69525	-3.59055	5.97821
			0.00179	227.2	0.000737218	98.7679	0.00407	253.884	0.00502	199.087	0.01825	214.68		-3.95643	6.76563	-4.41042	6.69534	-3.58618	5.97911
			0.0018	228.33	0.000742218	99.4378	0.00413	257.059	0.00503	199.464	0.01837	215.027		-3.95655	6.76633	-4.40831	6.69549	-3.58183	5.98
			0.00181	229.071	0.000736218	98.6339	0.00416	258.65	0.00506	200.38	0.01849	215.371		-3.94703	6.76605	-4.40879	6.69555	-3.57749	5.98089
			0.00181	229.078	0.000737218	98.7679	0.00418	259.274	0.00511	201.874	0.0186	215.711		-3.94857	6.76602	-4.40993	6.69556	-3.57318	5.98177
			0.00181	229.138	0.000745218	99.8397	0.00419	259.639	0.00512	202.01	0.01872	216.048		-3.94587	6.76631	-4.40952	6.69557	-3.56888	5.98265
			0.00181	230.073	0.000748218	100.242	0.00419	259.738	0.00512	202.073	0.01884	216.381		-3.94367	6.76643	-4.40749	6.69558	-3.5646	5.98352
			0.00183	231.943	0.000753218	100.911	0.00425	262.379	0.00513	202.348	0.01895	216.711		-3.94326	6.76612	-4.40345	6.69564	-3.56034	5.98438
			0.00183	232.372	0.000759218	101.715	0.00425	262.425	0.00516	203.145	0.01907	217.037		-3.93854	6.76637	-4.39942	6.69565	-3.5561	5.98524
			0.00183	232.446	0.000764218	102.385	0.00426	262.844	0.00517	203.329	0.01919	217.359		-3.93484	6.7666	-4.39581	6.69563	-3.55188	5.98609
			0.00184	233.316	0.000779218	104.395	0.00427	263.298	0.00517	203.348	0.0193	217.678		-3.93366	6.76592	-4.39509	6.69552	-3.54768	5.98694
			0.00185	234.272	0.000799218	107.074	0.00436	267.299	0.00519	203.843	0.01942	217.994		-3.93159	6.76588	-4.39405	6.69542	-3.54349	5.98778
			0.00187	237.099	0.000809218	108.414	0.0044	268.562	0.00525	205.504	0.01954	218.305		-3.92899	6.76663	-4.39325	6.69533	-3.53932	5.98861
			0.00187	237.47	0.000807218	108.146	0.00442	269.201	0.00527	206.113	0.01965	218.614		-3.92681	6.76597	-4.39221	6.69524	-3.53517	5.98944
			0.00188	238.693	0.000804218	107.744	0.00442	269.225	0.00529	206.621	0.01977	218.919		-3.92455	6.76586	-4.39117	6.69515	-3.53104	5.99026
			0.0019	240.354	0.000806218	108.012	0.00449	271.266	0.0053	206.825	0.01989	219.22		-3.92122	6.76647	-4.39069	6.6951	-3.52693	5.99108
			0.00191	241.818	0.000813218	108.95	0.00449	271.618	0.0053	206.972	0.02	219.518		-3.9192	6.76659	-4.39133	6.69507	-3.52283	5.99189
			0.00192	243.197	0.000830218	111.227	0.00452	272.468	0.00532	207.462	0.02012	219.813		-3.91832	6.76622	-4.39014	6.69512	-3.51875	5.99269
			0.00193	244.616	0.000849218	113.773	0.00458	273.919	0.00533	207.638	0.02024	220.104		-3.91111	6.76668	-4.38926	6.69517	-3.51469	5.99349
			0.00193	244.718	0.000855218	114.577	0.00461	274.68	0.00536	208.334	0.02035	220.392		-3.90849	6.76634	-4.38799	6.69523	-3.51064	5.99428
			0.00194	246.054	0.000839218	112.433	0.00464	275.431	0.00548	210.925	0.02047	220.677		-3.90901	6.7664	-4.38974	6.69535	-3.50661	5.99507
			0.00194	246.505	0.000804218	107.744	0.00469	276.394	0.00548	211.059	0.02059	220.959		-3.90428	6.76619	-4.39213	6.69546	-3.5026	5.99585
			0.00197	250.271	0.000780218	104.529	0.00472	277.273	0.00551	211.716	0.0207	221.238		-3.90594	6.76607	-4.39133	6.69559	-3.4986	5.99662
			0.00199	251.999	0.000759218	101.715	0.00485	279.731	0.00552	211.955	0.02082	221.514		-3.90199	6.76655	-4.38839	6.69565	-3.49462	5.99739
			0.002	253.125	0.000757218	101.447	0.00497	281.671	0.0057	215.528	0.02094	221.786		-3.90103	6.76696	-4.38632	6.69572	-3.49066	5.99815
			0.00201	254.375	0.000771218	103.323	0.0051	283.598	0.0058	217.237	0.02105	222.056		-3.89735	6.7664	-4.3841	6.69582	-3.48671	5.9989
			0.00201	254.778	0.000784218	105.065	0.00522	285.17	0.0059	219.208	0.02117	222.323		-3.89419	6.76686	-4.38244	6.69588	-3.48278	5.99965
			0.00201	255.246	0.000776218	103.993	0.00535	286.755	0.006	220.68	0.02129	222.586		-3.8918	6.76652	-4.38039	6.69589	-3.47887	6.00039
			0.00202	255.61	0.000771218	103.323	0.00547	288.329	0.0061	222.274	0.02141	222.847		-3.88689	6.76779	-4.37818	6.69595	-3.47497	6.00112
			0.00205	259.339	0.000781218	104.663	0.00559	289.617	0.0062	223.766	0.02152	223.105		-3.8897	6.76695	-4.37779	6.69598	-3.47108	6.00185
			0.00205	259.345	0.000794218	106.404	0.00572	290.724	0.0063	225.422	0.02164	223.36		-3.88497	6.76736	-4.37488	6.69605	-3.46722	6.00257
			0.00207	262.476	0.000783218	104.931	0.00584	291.743	0.0064	226.745	0.02176	223.613		-3.88322	6.76771	-4.37253	6.69611	-3.46336	6.00328
			0.00208	263.157	0.000770218	103.189	0.00597	292.762	0.0065	228.127	0.02199	224.109		-3.88085	6.768	-4.37214	6.69621	-3.45952	6.00398
			0.00209	264.868	0.000780218	104.529	0.00609	294.007	0.0066	229.33	0.02211	224.352		-3.87816	6.76727	-4.37363	6.69629	-3.4557	6.00468
			0.00215	272.896	0.000793218	106.27	0.00622	294.904	0.0067	230.801	0.02222	224.593		-3.87693	6.76745	-4.3741	6.69635	-3.45189	6.00537
			0.00216	274.436	0.000780218	104.529	0.00634	295.995	0.0068	232.064	0.02234	224.832		-3.8752	6.76749	-4.37253	6.69647	-3.4481	6.00605
			0.00219	277.43	0.000773218	103.591	0.00646	296.963	0.0069	233.284	0.02246	225.067		-3.87271	6.76746	-4.37136	6.69659	-3.44432	6.00672
			0.00219	277.594	0.000788218	105.601	0.00659	298.093	0.007	234.598	0.02257	225.3		-3.86979	6.76791	-4.37151	6.69668	-3.44056	6.00738
			0.00219	278.275	0.000807218	108.146	0.00671	298.972	0.0071	235.799	0.02269	225.53		-3.86813	6.7681	-4.37159	6.69679	-3.43681	6.00804
			0.00221	279.897	0.000812218	108.816	0.00684	300.124	0.0072	236.906	0.02281	225.758		-3.8658	6.768	-4.37011	6.69691	-3.43308	6.00868
			0.00222	281.482	0.000810218	108.548	0.00696	301.03	0.0073	238.011	0.02292	225.982		-3.86265	6.7683	-4.37042	6.697	-3.42936	6.00932
			0.00224	284.142	0.000793218	106.27	0.00709	302.097	0.00741	239.043	0.02304	226.204		-3.85578	6.76828	-4.37136	6.697	-3.42565	6.00995
			0.00228	288.894	0.000791218	106.002	0.00721	302.931	0.00751	240.264	0.02316	226.423		-3.85836	6.76799	-4.37042	6.697	-3.42196	6.01057
			0.00229	290.193	0.000806218	108.012	0.00733	303.715	0.00761	241.39	0.02327	226.639		-3.85415	6.76785	-4.36769	6.69703	-3.41828	6.01118
			0.00229	290.323	0.000825218	110.558	0.00746	304.507	0.00771	242.468	0.02339	226.852		-3.85551	6.76758	-4.36412	6.69704	-3.41462	6.01178
			0.0023	292.122	0.000831218	111.361	0.00758	305.295	0.00781	243.44	0.02351	227.063		-3.85117	6.76854	-4.36133	6.69705	-3.41097	6.01237
			0.00232	294.032	0.000859218	115.113	0.00771	306.036	0.00791	244.515	0.02362	227.27		-3.84886	6.76773	-4.36009	6.69702	-3.40733	6.01295
			0.00232	294.588	0.000890218	119.266	0.00783	306.743	0.00801	245.516	0.02374	227.475		-3.84871	6.76773	-4.35878	6.697	-3.40371	6.01353
			0.00232	294.67	0.000882218	118.194	0.00796	307.429	0.00811	246.525	0.02386	227.677		-3.84554	6.76842	-4.35901	6.69693	-3.4001	6.01409
			0.00238	301.183	0.000885218	118.596	0.00808	308.129	0.00821	247.531	0.02397	227.876		-3.84128	6.7682	-4.35885	6.69686	-3.3965	6.01465
			0.00238	301.926	0.000906218	121.409	0.0082	308.853	0.00831	248.513	0.02409	228.073		-3.83929	6.76817	-4.35793	6.6968	-3.39292	6.01519
			0.00239	303.628	0.000910218	121.945	0.00833	309.518	0.00841	249.428	0.02421	228.266		-3.83944	6.76895	-4.35739	6.69674	-3.38935	6.01573
			0.00241	305.157	0.000902218	120.874	0.00845	310.157	0.00851	250.374	0.02432	228.457		-3.83512	6.7688	-4.35562	6.6967	-3.38579	6.01627
			0.00241	305.946	0.000876218	117.39	0.00858	310.809	0.00861	251.358	0.02444	228.645		-3.83245	6.768	-4.35362	6.69665	-3.38225	6.01679
			0.00242	306.245	0.000865218	115.917	0.0087	311.548	0.00871	252.252	0.02456	228.831		-3.83211	6.76816	-4.35216	6.69663	-3.37872	6.01731
			0.00242	307.123	0.000884218	118.462	0.00883	312.21	0.00881	253.175	0.02467	229.013		-3.83002	6.76852	-4.34979	6.69667	-3.3752	6.01782
			0.00242	307.348	0.000920218	123.285	0.00895	312.835	0.00891	254.035	0.02479	229.193		-3.82599	6.76838	-4.34582	6.69672	-3.3717	6.01833
			0.00244	308.891	0.000943218	126.367	0.00907	313.472	0.00901	254.923	0.02491	229.37		-3.82461	6.76817	-4.34217	6.69677	-3.36821	6.01882
			0.00245	310.769	0.000949218	127.17	0.0092	314.093	0.00911	255.778	0.02502	229.545		-3.82182	6.76847	-4.34035	6.69682	-3.36473	6.01932
			0.00254	322.156	0.000943218	126.367	0.00932	314.712	0.00921	256.632	0.02514	229.717		-3.82165	6.76847	-4.3402	6.69688	-3.36126	6.0198
			0.00255	323.373	0.000929218	124.491	0.00945	315.312	0.00931	257.512	0.02526	229.886		-3.81774	6.76848	-4.34081	6.69692	-3.35781	6.02028
			0.00257	325.264	0.000918218	123.017	0.00957	315.918	0.00941	258.442	0.02537	230.052		-3.81754	6.7684	-4.34126	6.69696	-3.35436	6.02075
			0.00257	325.334	0.000897218	120.204	0.0097	316.518	0.00951	259.345	0.02549	230.216		-3.81549	6.76798	-4.34073	6.69694	-3.35093	6.02122
			0.00257	325.823	0.000871218	116.72	0.00982	317.112	0.00961	260.177	0.02561	230.378		-3.81232	6.7686	-4.33854	6.69696	-3.34752	6.02169
			0.00257	326.298	0.000881218	118.06	0.00994	317.709	0.00971	260.995	0.02572	230.537		-3.81104	6.76831	-4.33657	6.69705	-3.34411	6.02214
			0.00258	326.677	0.000899218	120.472	0.01007	318.299	0.00981	261.779	0.02584	230.693		-3.80769	6.76823	-4.33537	6.69713	-3.34072	6.0226
			0.00258	327.468	0.000903218	121.008	0.01019	318.895	0.00991	262.595	0.02596	230.846		-3.80717	6.76887	-4.33326	6.69716	-3.33734	6.02304
			0.00263	333.016	0.000903218	121.008	0.01032	319.485	0.01001	263.367	0.02607	230.997		-3.80736	6.76918	-4.33056	6.69719	-3.33397	6.02349
			0.00265	336.563	0.000906218	121.409	0.01044	320.071	0.01011	264.16	0.02619	231.146		-3.80183	6.76852	-4.32891	6.69716	-3.33061	6.02393
			0.00266	336.874	0.000914218	122.481	0.01057	320.659	0.01021	264.92	0.02631	231.292		-3.79734	6.76924	-4.32868	6.6971	-3.32726	6.02436
			0.00267	338.3	0.000921218	123.419	0.01069	321.243	0.01031	265.684	0.02642	231.436		-3.79874	6.7689	-4.32808	6.69701	-3.32393	6.02479
			0.00269	340.888	0.000937218	125.563	0.01081	321.829	0.01041	266.443	0.02654	231.577		-3.79435	6.76861	-4.32741	6.69694	-3.3206	6.02521
			0.00272	345.442	0.000944218	126.501	0.01094	322.41	0.01051	267.215	0.02666	231.715		-3.79477	6.76836	-4.32786	6.69682	-3.31729	6.02562
			0.00274	347.779	0.000949218	127.17	0.01106	322.992	0.01061	267.974	0.02677	231.851		-3.79448	6.769	-4.32891	6.69671	-3.31399	6.02604
			0.00274	347.79	0.000962218	128.912	0.01119	323.577	0.01071	268.724	0.02689	231.985		-3.79198	6.7685	-4.32898	6.6967
			0.00274	348.007	0.000965218	129.314	0.01131	324.161	0.01082	269.463	0.02701	232.115		-3.78816	6.76859	-4.32734	6.69671
			0.00275	348.101	0.000973218	130.386	0.01144	324.743	0.01092	270.206	0.02712	232.244		-3.7879	6.76859	-4.32554	6.69671
			0.00277	351.532	0.000964218	129.18	0.01156	325.323	0.01102	270.947	0.02724	232.37		-3.78533	6.76865	-4.32316	6.69675
			0.00279	353.431	0.000951218	127.438	0.01168	325.901	0.01112	271.673	0.02736	232.493		-3.78337	6.7694	-4.32123	6.69687
			0.00282	358.033	0.000943218	126.367	0.01181	326.479	0.01122	272.404	0.02748	232.614		-3.77752	6.76899	-4.32115	6.69694
			0.00283	358.344	0.000950218	127.304	0.01193	327.054	0.01132	273.123	0.02759	232.732		-3.77948	6.76926	-4.32078	6.69708
			0.00285	361.838	0.000978218	131.056	0.01206	327.628	0.01142	273.845	0.02771	232.848		-3.77655	6.76917	-4.31959	6.69727
			0.00287	364.272	0.001	134.271	0.01218	328.2	0.01152	274.573	0.02783	232.961		-3.77574	6.76887	-4.31656	6.69746
			0.00288	364.867	0.001	134.539	0.01231	328.77	0.01162	275.286	0.02794	233.072		-3.77227	6.76903	-4.3153	6.6976
			0.00289	366.086	0.00101	134.941	0.01243	329.339	0.01172	275.99	0.02806	233.18		-3.77038	6.76931	-4.31656	6.69766
			0.00291	369.103	0.00101	135.745	0.01255	329.906	0.01182	276.696	0.02818	233.286		-3.76521	6.76943	-4.31471	6.69775
			0.00294	372.66	0.001	134.137	0.01268	330.472	0.01192	277.409	0.02829	233.39		-3.76811	6.76905	-4.31235	6.69785
			0.00299	379.172	0.00101	135.209	0.0128	331.036	0.01202	278.123	0.02841	233.491		-3.76581	6.77004	-4.3097	6.69794
			0.00299	379.458	0.00102	137.218	0.01293	331.598	0.01212	278.818	0.02853	233.59		-3.76366	6.76978	-4.30706	6.69798
			0.00303	384.033	0.00103	137.62	0.01305	332.158	0.01222	279.528	0.02864	233.686		-3.76152	6.77014	-4.30297	6.69801
			0.00306	387.947	0.00103	137.352	0.01318	332.717	0.01232	280.237	0.02876	233.781		-3.75752	6.77039	-4.29737	6.69813
			0.00307	388.976	0.00105	140.434	0.0133	333.274	0.01242	280.943	0.02888	233.873		-3.75621	6.77003	-4.29318	6.69819
			0.00311	394.149	0.00107	143.381	0.01342	333.829	0.01252	281.647	0.02899	233.963		-3.75465	6.77022	-4.29296	6.69817
			0.00313	397.036	0.00107	142.711	0.01355	334.382	0.01262	282.347	0.02911	234.051		-3.75458	6.76952	-4.29433	6.69814
			0.00314	397.759	0.00107	143.381	0.01367	334.934	0.01272	283.045	0.02923	234.136		-3.74989	6.76994	-4.29563	6.69809
			0.00314	398.624	0.00106	141.64	0.0138	335.484	0.01282	283.74	0.02934	234.22		-3.74389	6.77001	-4.29686	6.69804
			0.00316	400.984	0.00105	140.434	0.01392	336.033	0.01292	284.431	0.02946	234.301		-3.74556	6.77012	-4.29629	6.69807
			0.00317	401.737	0.00106	142.577	0.01405	336.58	0.01302	285.12	0.02958	234.38		-3.7465	6.76987	-4.2952	6.69807
			0.00318	403.747	0.00108	144.051	0.01417	337.125	0.01312	285.806	0.02969	234.458		-3.74258	6.77043	-4.29455	6.69809
			0.00319	404.051	0.00108	144.855	0.01429	337.668	0.01322	286.489	0.02981	234.533		-3.74073	6.77039	-4.29217	6.69817
			0.0032	405.53	0.00108	145.123	0.01442	338.209	0.01332	287.169	0.02993	234.606		-3.73755	6.77039	-4.28943	6.69826
			0.00321	406.92	0.00108	144.453	0.01454	338.749	0.01342	287.846	0.03004	234.677		-3.736	6.77066	-4.28878	6.69833
			0.00321	407.43	0.00105	140.836	0.01467	339.287	0.01352	288.521	0.03016	234.746		-3.73436	6.77133	-4.29008	6.69835
			0.00325	411.53	0.00104	138.692	0.01479	339.823	0.01362	289.192	0.03028	234.813		-3.7316	6.77038	-4.29144	6.69837
			0.00325	412.528	0.00103	137.888	0.01492	340.358	0.01372	289.86	0.03039	234.878		-3.7304	6.77095	-4.29029	6.6984
			0.00326	413.902	0.00104	139.362	0.01504	340.89	0.01382	290.526	0.03051	234.941		-3.72381	6.77111	-4.28813	6.69839
			0.00326	413.988	0.00107	142.711	0.01516	341.421	0.01392	291.188	0.03063	235.002		-3.72669	6.77065	-4.28612	6.69833
			0.00329	417.318	0.00108	144.989	0.01529	341.95	0.01402	291.848	0.03074	235.061		-3.72489	6.77038	-4.28484	6.6983
			0.00331	420.303	0.00108	144.855	0.01541	342.476	0.01412	292.505	0.03086	235.118		-3.72218	6.77037	-4.28283	6.69827
			0.00333	421.62	0.00109	146.329	0.01554	343.001	0.01422	293.159	0.03098	235.174		-3.71995	6.77105	-4.27791	6.69826
			0.00333	422.443	0.00111	148.74	0.01566	343.524	0.01433	293.809	0.03109	235.227		-3.71891	6.77076	-4.27486	6.69819
			0.00334	422.876	0.00112	150.214	0.01579	344.045	0.01443	294.457	0.03121	235.279		-3.71729	6.77088	-4.2726	6.69805
			0.00334	424.076	0.00113	151.822	0.01591	344.564	0.01453	295.102	0.03133	235.329		-3.71471	6.77102	-4.27055	6.69797
			0.00335	424.224	0.00116	155.305	0.01603	345.08	0.01463	295.744	0.03144	235.377		-3.71263	6.77115	-4.26731	6.69795
			0.00336	426.624	0.00118	157.716	0.01616	345.595	0.01473	296.382	0.03156	235.424		-3.7096	6.77122	-4.26576	6.69792
			0.00337	426.764	0.00117	156.377	0.01628	346.107	0.01483	297.018	0.03168	235.468		-3.70762	6.77151	-4.2659	6.69789
			0.00338	428.095	0.00116	155.975	0.01641	346.617	0.01493	297.651	0.03179	235.511		-3.70674	6.77137	-4.26555	6.69784
			0.00338	428.533	0.00117	156.645	0.01653	347.125	0.01503	298.281	0.03191	235.553		-3.70353	6.77082	-4.26303	6.69787
			0.00338	428.674	0.00117	156.377	0.01666	347.614	0.01513	298.907	0.03203	235.592		-3.70259	6.77108	-4.25995	6.69799
			0.00338	429.037	0.00116	154.769	0.01678	348.117	0.01523	299.531	0.03214	235.63		-3.70022	6.77114	-4.25807	6.69812
			0.00339	429.622	0.00115	154.367	0.0169	348.618	0.01533	300.152	0.03226	235.667		-3.69829	6.77072	-4.25521	6.69829
			0.00339	429.927	0.00117	157.047	0.01703	349.116	0.01543	300.769	0.03238	235.702		-3.69791	6.77081	-4.25078	6.69838
			0.00339	430.067	0.0012	161.066	0.01715	349.613	0.01553	301.384	0.03249	235.735		-3.6962	6.77195	-4.24698	6.69848
			0.00343	434.763	0.00124	166.157	0.01728	350.107	0.01563	301.995	0.03261	235.767		-3.69538	6.77087	-4.24567	6.69858
			0.00343	435.317	0.00128	171.114	0.0174	350.599	0.01573	302.603	0.03273	235.798		-3.69255	6.77086	-4.24526	6.69871
			0.00344	436.105	0.00128	171.65	0.01753	351.088	0.01583	303.208	0.03284	235.827		-3.68945	6.77125	-4.24567	6.69882
			0.00347	439.771	0.00127	169.908	0.01765	351.575	0.01593	303.81	0.03296	235.855		-3.68975	6.77132	-4.24602	6.69893
			0.00347	439.837	0.00126	168.836	0.01778	352.06	0.01613	305.005	0.03308	235.881		-3.68494	6.77183	-4.24622	6.69902
			0.00348	441.803	0.00126	169.104	0.0179	352.542	0.01623	305.598	0.03319	235.907		-3.68577	6.77189	-4.24547	6.69905
			0.00349	443.016	0.00129	172.588	0.01802	353.021	0.01633	306.187	0.03331	235.931		-3.68437	6.77083	-4.24258	6.69908
			0.00349	443.062	0.00131	175.535	0.01815	353.498	0.01643	306.773	0.03343	235.954		-3.6806	6.77139	-4.23895	6.69912
			0.0035	444.198	0.00133	177.545	0.01827	353.972	0.01653	307.356	0.03355	235.975		-3.67971	6.77118	-4.23656	6.69912
			0.00351	445.076	0.00133	177.545	0.0184	354.444	0.01663	307.936	0.03366	235.996		-3.67837	6.77106	-4.23459	6.69907
			0.00353	447.116	0.00133	178.08	0.01852	354.913	0.01673	308.513	0.03378	236.015		-3.67617	6.77143	-4.2316	6.69906
			0.00354	448.311	0.00132	177.143	0.01865	355.38	0.01683	309.087	0.0339	236.033		-3.67276	6.77167	-4.22943	6.69906
			0.00354	449.212	0.00131	175.133	0.01877	355.844	0.01693	309.657	0.03401	236.05		-3.67247	6.77176	-4.22984	6.69898
			0.00355	450.065	0.00128	171.65	0.01889	356.305	0.01703	310.224	0.03413	236.066		-3.67063	6.77196	-4.23106	6.69897
			0.00356	451.813	0.00127	170.31	0.01902	356.764	0.01713	310.788	0.03425	236.08		-3.66984	6.77159	-4.232	6.69908
			0.00356	451.896	0.00128	171.248	0.01914	357.22	0.01723	311.349	0.03436	236.093		-3.6606	6.77198	-4.232	6.6992
			0.00359	454.817	0.00128	171.784	0.01927	357.673	0.01733	311.907	0.03448	236.105		-3.66292	6.77247	-4.23106	6.69928
			0.00359	455.519	0.00128	170.846	0.01939	358.124	0.01743	312.462	0.0346	236.116		-3.66472	6.77172	-4.23085	6.6994
			0.00359	455.724	0.00127	169.774	0.01952	358.572	0.01753	313.014	0.03471	236.126		-3.66117	6.77173	-4.22977	6.69954
			0.00362	458.625	0.00128	170.98	0.01964	359.017	0.01763	313.562	0.03483	236.134		-3.65698	6.77168	-4.22632	6.69974
			0.00362	459.061	0.0013	174.463	0.01976	359.46	0.01773	314.107	0.03495	236.142		-3.65599	6.77179	-4.22457	6.69988
			0.00363	459.77	0.00131	176.071	0.01989	359.901	0.01784	314.65	0.03506	236.148		-3.65383	6.77216	-4.22363	6.69996
			0.00365	462.504	0.00132	176.875	0.02001	360.339	0.01794	315.189	0.03518	236.153		-3.65179	6.77284	-4.2208	6.70005
			0.00365	463.365	0.00132	176.875	0.02014	360.774	0.01804	315.725	0.0353	236.156		-3.65186	6.77213	-4.21705	6.7001
			0.00366	464.418	0.00133	178.75	0.02026	361.208	0.01814	316.258	0.03541	236.159		-3.64968	6.77211	-4.21478	6.70002
			0.00366	464.461	0.00135	181.296	0.02039	361.638	0.01824	316.788	0.03553	236.16		-3.64534	6.77293	-4.21398	6.70001
			0.00367	465.296	0.00134	179.688	0.02051	362.066	0.01834	317.314	0.03565	236.16		-3.647	6.7728	-4.21112	6.69998
			0.00368	466.763	0.00132	177.277	0.02063	362.492	0.01844	317.838	0.03576	236.159		-3.64036	6.77227	-4.2088	6.69992
			0.00373	472.395	0.00131	175.803	0.02076	362.916	0.01854	318.358	0.03588	236.157		-3.64201	6.7727	-4.20635	6.69986
			0.00373	472.457	0.0013	174.463	0.02088	363.337	0.01864	318.875	0.036	236.154		-3.64008	6.77322	-4.20576	6.69983
			0.00375	475.326	0.00133	178.214	0.02101	363.755	0.01874	319.39	0.03611	236.149		-3.63719	6.77236	-4.20602	6.69984
			0.00375	475.459	0.00135	180.76	0.02113	364.171	0.01884	319.901	0.03623	236.143		-3.63617	6.77293	-4.20556	6.69987
			0.00376	476.312	0.00135	180.894	0.02126	364.585	0.01894	320.408	0.03635	236.137		-3.63508	6.7732	-4.20265	6.69989
			0.00377	477.575	0.00136	181.832	0.02138	364.997	0.01904	320.913	0.03646	236.129		-3.63153	6.77282	-4.20035	6.69994
			0.00377	478.359	0.00138	185.047	0.0215	365.406	0.01914	321.414	0.03658	236.12		-3.63041	6.77277	-4.2016	6.69991
			0.00378	479.412	0.0014	187.325	0.02163	365.812	0.01924	321.913	0.0367	236.11		-3.62652	6.77334	-4.20292	6.69995
			0.00378	479.619	0.00141	188.396	0.02175	366.217	0.01934	322.408	0.03681	236.099		-3.62708	6.77325	-4.20298	6.7
			0.00382	484.278	0.00142	190.004	0.02188	366.619	0.01944	322.899	0.03693	236.087		-3.62496	6.77284	-4.20259	6.69995
			0.00383	485.027	0.00141	189.468	0.022	367.019	0.01954	323.388	0.03705	236.074		-3.61973	6.77392	-4.20252	6.69997
			0.00384	486.314	0.00138	185.181	0.02213	367.417	0.01964	323.873	0.03716	236.06		-3.62133	6.77348	-4.2018	6.69997
			0.00384	486.734	0.00138	185.315	0.02225	367.812	0.01974	324.355	0.03728	236.045		-3.61985	6.77329	-4.19983	6.70002
			0.00387	490.898	0.0014	187.727	0.02237	368.206	0.01984	324.834	0.0374	236.029		-3.61849	6.77387	-4.19897	6.70006
			0.00387	491.083	0.00143	191.21	0.0225	368.597	0.01994	325.31	0.03751	236.013		-3.61587	6.77363	-4.19878	6.69998
			0.00389	493.138	0.00141	189.334	0.02262	368.986	0.02004	325.782	0.03763	235.995		-3.61374	6.7729	-4.19937	6.69992
			0.00389	493.463	0.0014	187.593	0.02275	369.373	0.02014	326.251	0.03775	235.977		-3.61154	6.77335	-4.20094	6.69986
			0.00392	497.141	0.00138	185.449	0.02287	369.757	0.02024	326.717	0.03786	235.958		-3.60965	6.77403	-4.20114	6.69977
			0.00394	499.088	0.00138	184.645	0.02312	370.521	0.02034	327.179	0.03798	235.939		-3.60611	6.77381	-4.20173	6.6997
			0.00394	499.193	0.0014	186.923	0.02324	370.899	0.02044	327.638	0.0381	235.918		-3.60673	6.77333	-4.20246	6.69963
			0.00394	500.035	0.00141	189.334	0.02337	371.275	0.02054	328.094	0.03821	235.897		-3.60512	6.77415	-4.20252	6.69958
			0.00395	500.412	0.00144	193.086	0.02349	371.649	0.02064	328.546	0.03833	235.875		-3.6031	6.77421	-4.20259	6.69954
			0.00395	501.397	0.00145	194.827	0.02362	372.022	0.02074	328.996	0.03845	235.852		-3.60154	6.77394	-4.20285	6.69951
			0.00397	503.435	0.00147	196.971	0.02374	372.391	0.02084	329.441	0.03856	235.828		-3.59954	6.77352	-4.20292	6.69953
			0.00399	506.535	0.00148	198.043	0.02387	372.759	0.02094	329.884	0.03868	235.804		-3.59797	6.77404	-4.20114	6.69953
			0.00401	509.01	0.00147	196.971	0.02399	373.125	0.02104	330.323	0.0388	235.779		-3.59565	6.77394	-4.19891	6.69959
			0.00402	510.265	0.00148	197.641	0.02411	373.489	0.02114	330.758	0.03891	235.753		-3.5991	6.7733	-4.19714	6.69969
			0.00402	510.329	0.00149	199.784	0.02424	373.85	0.02125	331.19	0.03903	235.726		-3.59243	6.77411	-4.19491	6.6998
			0.00403	511.118	0.00149	199.65	0.02436	374.21	0.02135	331.619	0.03915	235.698		-3.5907	6.77392	-4.19172	6.69995
			0.00409	518.692	0.00152	204.071	0.02449	374.567	0.02145	332.044	0.03926	235.67		-3.5889	6.77405	-4.19022	6.70012
			0.0041	520.012	0.00156	208.76	0.02461	374.923	0.02155	332.466	0.03938	235.641		-3.58838	6.77399	-4.19041	6.7003
			0.00413	523.189	0.00155	207.153	0.02474	375.276	0.02165	332.884	0.0395	235.611		-3.58612	6.77413	-4.19126	6.70043
			0.00413	524.024	0.00152	203.134	0.02486	375.628	0.02175	333.299	0.03962	235.58		-3.58382	6.77427	-4.19256	6.7005
			0.00417	529.023	0.0015	200.588	0.02498	375.977	0.02185	333.71	0.03973	235.549		-3.58234	6.77384	-4.19439	6.7006
			0.00418	530.248	0.0015	200.722	0.02511	376.325	0.02195	334.117	0.03985	235.516		-3.58087	6.77365	-4.19472	6.70072
			0.00419	530.828	0.0015	200.588	0.02523	376.67	0.02205	334.521	0.03997	235.483		-3.57813	6.77427	-4.19113	6.70091
			0.00419	531.375	0.00147	197.239	0.02536	377.014	0.02215	334.921	0.04008	235.449		-3.5783	6.77427	-4.18885	6.70103
			0.00419	531.8	0.00145	193.755	0.02548	377.356	0.02225	335.318	0.0402	235.414		-3.57512	6.77389	-4.18931	6.7011
			0.00419	531.904	0.00143	190.942	0.02561	377.695	0.02235	335.711	0.04032	235.378		-3.5732	6.77504	-4.18833	6.70112
			0.00422	535.099	0.00142	189.736	0.02573	378.033	0.02245	336.1	0.04043	235.341		-3.57185	6.77445	-4.18548	6.70112
			0.00422	535.259	0.00142	189.736	0.02585	378.368	0.02255	336.486	0.04055	235.304		-3.57204	6.77413	-4.18186	6.70111
			0.00422	535.413	0.00143	191.746	0.02598	378.702	0.02265	336.868	0.04067	235.265		-3.56564	6.77431	-4.17839	6.70108
			0.00422	535.582	0.00145	193.889	0.0261	379.033	0.02275	337.246	0.04078	235.226		-3.5635	6.77468	-4.17659	6.70101
			0.00423	536.275	0.00146	196.033	0.02623	379.363	0.02285	337.62	0.0409	235.186		-3.5632	6.77422	-4.17479	6.70092
			0.00423	536.88	0.00149	199.784	0.02635	379.69	0.02295	337.991	0.04102	235.146		-3.5621	6.77441	-4.17345	6.70087
			0.00424	537.182	0.00153	204.741	0.02648	380.016	0.02305	338.358	0.04113	235.105		-3.55967	6.77503	-4.17211	6.70083
			0.00424	537.974	0.00155	207.421	0.0266	380.339	0.02315	338.721	0.04125	235.064		-3.55461	6.7747	-4.17019	6.70084
			0.00427	541.293	0.00154	205.947	0.02672	380.661	0.02325	339.081	0.04137	235.022		-3.55715	6.77494	-4.16752	6.70088
			0.0043	545.708	0.00153	204.875	0.02685	380.98	0.02335	339.437	0.04148	234.98		-3.55851	6.7753	-4.16485	6.70098
			0.00433	549.165	0.00154	205.947	0.02697	381.298	0.02345	339.789	0.0416	234.937		-3.55359	6.77489	-4.16365	6.70108
			0.00434	550.754	0.00155	207.957	0.0271	381.613	0.02355	340.137	0.04172	234.893		-3.55198	6.77415	-4.16156	6.70116
			0.00435	551.079	0.00157	210.904	0.02722	381.927	0.02365	340.482	0.04183	234.849		-3.55176	6.77447	-4.15891	6.70126
			0.00435	551.964	0.00157	210.1	0.02735	382.238	0.02375	340.824	0.04195	234.805		-3.54852	6.77464	-4.15715	6.70128
			0.00437	554.009	0.00156	208.493	0.02747	382.548	0.02385	341.161	0.04207	234.759		-3.54684	6.77524	-4.15564	6.70126
			0.0044	557.692	0.00157	210.368	0.02759	382.855	0.02395	341.496	0.04218	234.714		-3.54554	6.77512	-4.15514	6.70125
			0.00441	558.784	0.00161	215.191	0.02772	383.161	0.02405	341.826	0.0423	234.667		-3.54355	6.77518	-4.15533	6.70124
			0.00441	559.61	0.00161	216.129	0.02784	383.464	0.02415	342.153	0.04242	234.62		-3.54258	6.77591	-4.15571	6.70123
			0.00441	559.648	0.0016	214.387	0.02797	383.766	0.02425	342.477	0.04253	234.573		-3.54052	6.77566	-4.1552	6.70121
			0.00442	560.731	0.00159	212.78	0.02809	384.066	0.02435	342.797	0.04265	234.524		-3.53869	6.77555	-4.15533	6.70116
			0.00443	562.018	0.00159	212.512	0.02822	384.363	0.02445	343.114	0.04277	234.475		-3.53937	6.7753	-4.15439	6.70114
			0.00444	562.799	0.00159	213.182	0.02834	384.659	0.02455	343.427	0.04288	234.426		-3.53486	6.77551	-4.15282	6.70113
			0.00448	567.456	0.0016	214.387	0.02846	384.952	0.02465	343.736	0.043	234.375		-3.53407	6.77545	-4.15107	6.70118
			0.00448	567.494	0.00161	215.459	0.02859	385.244	0.02476	344.042	0.04312	234.324		-3.53241	6.77566	-4.14913	6.70121
			0.00449	568.821	0.00164	219.746	0.02871	385.534	0.02486	344.344	0.04335	234.219		-3.53057	6.77555	-4.14851	6.70125
			0.00449	569.105	0.00167	223.498	0.02884	385.821	0.02496	344.643	0.04335	234.219		-3.52854	6.77561	-4.14652	6.70128
			0.00451	571.223	0.00166	222.426	0.02896	386.106	0.02506	344.938	0.04358	234.111		-3.52732	6.77659	-4.14471	6.70136
			0.00452	572.738	0.00165	220.416	0.02909	386.39	0.02516	345.23	0.0437	234.056		-3.52608	6.77608	-4.1436	6.70142
			0.00453	574.287	0.00164	220.148	0.02921	386.671	0.02526	345.518	0.04382	234		-3.52384	6.77606	-4.14347	6.70145
			0.00454	575.679	0.00165	220.818	0.02933	386.95	0.02536	345.802	0.04393	233.943		-3.52167	6.7766	-4.14273	6.70152
			0.00456	578.179	0.00167	223.23	0.02946	387.243	0.02546	346.083	0.04405	233.885		-3.51982	6.77642	-4.14155	6.70159
			0.00459	582.323	0.00168	224.569	0.02958	387.517	0.02556	346.36	0.04417	233.827		-3.51826	6.77584	-4.14	6.70172
			0.00459	582.353	0.00168	225.373	0.02971	387.789	0.02566	346.633	0.04428	233.767		-3.51746	6.77578	-4.13908	6.7018
			0.0046	582.74	0.00168	225.507	0.02983	388.059	0.02576	346.902	0.0444	233.708		-3.51511	6.77672	-4.13994	6.70181
			0.0046	583.664	0.00169	225.775	0.02996	388.326	0.02586	347.168	0.04452	233.647		-3.51344	6.77575	-4.13933	6.70181
			0.00461	584.82	0.0017	228.053	0.03008	388.591	0.02596	347.43	0.04463	233.586		-3.51292	6.7767	-4.13618	6.70188
			0.00462	585.775	0.00172	230.866	0.0302	388.853	0.02606	347.689	0.04475	233.524		-3.51196	6.77673	-4.13274	6.70196
			0.00462	586.286	0.00173	231.804	0.03033	389.112	0.02616	347.943	0.04487	233.462		-3.50879	6.7762	-4.12906	6.70202
			0.00463	586.643	0.00171	229.392	0.03045	389.369	0.02626	348.195	0.04498	233.399		-3.50576	6.77676	-4.12565	6.70207
			0.00463	586.825	0.00169	226.981	0.03058	389.624	0.02636	348.442	0.0451	233.336		-3.50491	6.77726	-4.1237	6.70208
			0.00468	593.882	0.00169	225.775	0.0307	389.875	0.02646	348.686	0.04522	233.272		-3.50314	6.77652	-4.12224	6.70207
			0.00469	594.285	0.00168	225.507	0.03083	390.124	0.02666	349.162	0.04533	233.208		-3.50163	6.77657	-4.12139	6.70202
			0.00471	596.895	0.00168	225.239	0.03095	390.37	0.02676	349.395	0.04545	233.143		-3.49969	6.77694	-4.11982	6.70198
			0.00472	598.858	0.00168	224.971	0.03107	390.614	0.02686	349.624	0.04557	233.079		-3.49827	6.77722	-4.11915	6.70197
			0.00473	599.964	0.00169	225.775	0.0312	390.854	0.02696	349.85	0.04568	233.013		-3.49845	6.77651	-4.11891	6.70197
			0.00474	600.894	0.00168	225.105	0.03132	391.092	0.02706	350.072	0.0458	232.948		-3.49668	6.77727	-4.11854	6.70198
			0.00474	601.562	0.00168	224.971	0.03145	391.326	0.02716	350.29	0.04592	232.882		-3.49323	6.77675	-4.11897	6.70206
			0.00475	601.893	0.00169	226.579	0.03157	391.558	0.02726	350.505	0.04604	232.815		-3.49156	6.77672	-4.12036	6.7021
			0.00475	602.76	0.00171	228.589	0.0317	391.786	0.02736	350.717	0.04615	232.749		-3.49047	6.77754	-4.12145	6.70216
			0.00476	603.581	0.00167	224.167	0.03182	392.012	0.02746	350.925	0.04627	232.682		-3.48871	6.77743	-4.12157	6.70222
			0.00476	603.829	0.00165	220.55	0.03194	392.234	0.02756	351.129	0.04639	232.615		-3.4875	6.7777	-4.11969	6.70232
			0.00478	605.652	0.00166	221.756	0.03207	392.454	0.02766	351.33	0.0465	232.547		-3.48705	6.77678	-4.11746	6.70239
			0.00483	612.231	0.00168	224.837	0.03219	392.67	0.02776	351.527	0.04662	232.48		-3.4839	6.7775	-4.1151	6.70254
			0.00484	613.862	0.0017	227.383	0.03232	392.884	0.02786	351.721	0.04674	232.412		-3.48115	6.77704	-4.11215	6.70268
			0.00484	614.315	0.00173	231.804	0.03244	393.094	0.02796	351.912	0.04685	232.344		-3.48169	6.77663	-4.10975	6.70278
			0.00485	614.447	0.00176	236.091	0.03257	393.302	0.02806	352.099	0.04697	232.276		-3.48004	6.77754	-4.10844	6.70286
			0.00488	619.019	0.00178	238.101	0.03269	393.507	0.02817	352.283	0.04709	232.207		-3.47774	6.77769	-4.1088	6.70286
			0.0049	620.963	0.00178	238.369	0.03281	393.709	0.02827	352.463	0.0472	232.139		-3.47716	6.7774	-4.10975	6.70284
			0.0049	621.405	0.00176	235.823	0.03294	393.909	0.02837	352.64	0.04732	232.07		-3.47525	6.7773	-4.10898	6.70282
			0.0049	621.53	0.00171	229.526	0.03306	394.106	0.02847	352.815	0.04744	232.001		-3.47372	6.77797	-4.10796	6.70273
			0.00491	622.122	0.00168	224.837	0.03319	394.3	0.02857	352.985	0.04755	231.933		-3.47222	6.77708	-4.10557	6.70269
			0.00493	624.929	0.00167	224.034	0.03331	394.492	0.02867	353.153	0.04767	231.864		-3.47261	6.77707	-4.10146	6.70265
			0.00493	625.656	0.00168	224.971	0.03344	394.681	0.02877	353.318	0.04779	231.795		-3.46954	6.77763	-4.09861	6.70254
			0.00496	629.137	0.0017	227.651	0.03356	394.868	0.02887	353.479	0.0479	231.726		-3.46675	6.77764	-4.09606	6.70242
			0.00497	630.442	0.00172	230.866	0.03368	395.052	0.02897	353.638	0.04802	231.657		-3.46554	6.77713	-4.09347	6.70234
			0.00499	633.304	0.00174	232.608	0.03381	395.234	0.02907	353.793	0.04814	231.587		-3.46462	6.7781	-4.09117	6.70227
			0.00501	634.96	0.00176	235.689	0.03393	395.414	0.02917	353.946	0.04825	231.518		-3.46391	6.77796	-4.09064	6.70218
			0.00502	636.927	0.00178	238.235	0.03406	395.591	0.02927	354.096	0.04837	231.448		-3.46144	6.77718	-4.09111	6.70212
			0.00503	637.264	0.0018	240.512	0.03418	395.766	0.02937	354.243	0.04849	231.378		-3.45968	6.77771	-4.09146	6.70209
			0.00505	640.34	0.0018	240.512	0.03431	395.939	0.02947	354.387	0.0486	231.308		-3.45904	6.7782	-4.09023	6.70216
			0.00506	641.104	0.00179	240.378	0.03443	396.109	0.02957	354.528	0.04872	231.238		-3.45707	6.7774	-4.08753	6.70228
			0.00507	642.348	0.0018	240.78	0.03455	396.277	0.02967	354.667	0.04884	231.168		-3.45794	6.77745	-4.08589	6.70238
			0.00507	642.405	0.0018	240.78	0.03468	396.443	0.02977	354.803	0.04895	231.097		-3.4549	6.77793	-4.08601	6.70245
			0.00507	642.969	0.00178	239.039	0.0348	396.607	0.02987	354.936	0.04907	231.027		-3.4534	6.77767	-4.08665	6.70252
			0.00509	644.93	0.00178	238.101	0.03493	396.768	0.02997	355.067	0.04919	230.956		-3.45067	6.77799	-4.0863	6.70266
			0.00511	647.792	0.00177	237.029	0.03505	396.926	0.03007	355.194	0.0493	230.884		-3.45174	6.77819	-4.08484	6.70276
			0.00516	653.742	0.00176	235.153	0.03518	397.083	0.03017	355.32	0.04942	230.813		-3.44891	6.77844	-4.0832	6.7028
			0.00517	654.979	0.00174	233.01	0.0353	397.236	0.03027	355.442	0.04954	230.741		-3.44745	6.77786	-4.0821	6.70283
			0.00517	655.71	0.00174	233.546	0.03542	397.388	0.03037	355.562	0.04965	230.669		-3.44387	6.77852	-4.08058	6.70284
			0.00519	658.219	0.00174	233.01	0.03555	397.537	0.03047	355.68	0.04977	230.596		-3.44519	6.77879	-4.07936	6.70285
			0.0052	659.867	0.00173	232.206	0.03567	397.683	0.03057	355.795	0.04989	230.523		-3.44296	6.77816	-4.07797	6.70289
			0.00521	661.201	0.00173	231.804	0.0358	397.827	0.03067	355.907	0.05	230.45		-3.44091	6.77869	-4.07692	6.70291
			0.00522	661.692	0.00174	232.474	0.03592	397.969	0.03077	356.017	0.05012	230.376		-3.43756	6.77935	-4.0764	6.70293
			0.00522	662.348	0.00176	235.421	0.03605	398.108	0.03087	356.125	0.05024	230.302		-3.43792	6.77871	-4.07594	6.70297
			0.00524	664.475	0.00181	241.852	0.03617	398.244	0.03097	356.23	0.05035	230.228		-3.43657	6.77907	-4.07409	6.70306
			0.00524	664.942	0.00184	246.273	0.03629	398.378	0.03107	356.333	0.05047	230.154		-3.43398	6.77845	-4.07368	6.70314
			0.00526	666.766	0.00184	246.005	0.03642	398.51	0.03117	356.433	0.05059	230.079		-3.43565	6.77886	-4.07484	6.70322
			0.00526	667.084	0.00181	242.656	0.03654	398.64	0.03127	356.532	0.0507	230.004		-3.43257	6.7792	-4.07565	6.70328
			0.00528	669.249	0.00179	239.708	0.03667	398.767	0.03137	356.627	0.05082	229.929		-3.42983	6.77897	-4.07472	6.70334
			0.0053	672.175	0.0018	240.914	0.03679	398.892	0.03147	356.721	0.05094	229.854		-3.42931	6.7793	-4.07409	6.7034
			0.00532	674.801	0.00181	242.522	0.03692	399.015	0.03157	356.813	0.05105	229.778		-3.42901	6.77955	-4.07333	6.70355
			0.00532	675.028	0.00182	243.326	0.03704	399.135	0.03168	356.902	0.05117	229.703		-3.42632	6.77948	-4.07281	6.7037
			0.00533	675.772	0.00181	242.79	0.03716	399.254	0.03178	356.989	0.05129	229.627		-3.42309	6.7795	-4.07103	6.70382
			0.00533	675.864	0.00181	242.522	0.03729	399.371	0.03188	357.074	0.0514	229.551		-3.42388	6.77948	-4.06953	6.70388
			0.00536	680.084	0.00183	244.933	0.03741	399.485	0.03198	357.157	0.05152	229.475		-3.42264	6.77944	-4.06941	6.70393
			0.00536	680.118	0.00186	248.685	0.03754	399.598	0.03208	357.237	0.05164	229.399		-3.42025	6.77952	-4.06924	6.70396
			0.00537	680.305	0.00188	251.364	0.03766	399.71	0.03218	357.316	0.05175	229.323		-3.41856	6.77989	-4.06924	6.704
			0.00543	688.526	0.00188	252.034	0.03779	399.82	0.03228	357.393	0.05187	229.247		-3.41782	6.77983	-4.06901	6.70395
			0.00546	692.825	0.00188	251.23	0.03791	399.928	0.03238	357.467	0.05199	229.171		-3.41702	6.77955	-4.06775	6.70393
			0.00547	693.386	0.00186	249.756	0.03803	400.035	0.03248	357.54	0.05211	229.096		-3.4149	6.77922	-4.06637	6.70388
			0.0055	696.796	0.00184	246.407	0.03816	400.141	0.03258	357.611	0.05222	229.02		-3.41394	6.78012	-4.06614	6.70385
			0.00552	699.575	0.00185	248.015	0.03828	400.245	0.03268	357.68	0.05234	228.944		-3.41138	6.77973	-4.06643	6.70378
			0.00553	700.649	0.00188	251.364	0.03841	400.349	0.03278	357.747	0.05246	228.868		-3.41315	6.77967	-4.06626	6.70367
			0.00553	704.656	0.00189	252.972	0.03853	400.451	0.03288	357.813	0.05257	228.793		-3.40784	6.77961	-4.06454	6.70357
			0.00564	705.857	0.00189	253.642	0.03866	400.552	0.03298	357.877	0.05269	228.717		-3.4067	6.78004	-4.06179	6.70352
			0.00563	706.657	0.0019	255.115	0.03878	400.653	0.03308	357.939	0.05281	228.641		-3.40668	6.77989	-4.05911	6.70353
			0.00571	707.658	0.0019	254.446	0.0389	400.753	0.03318	358	0.05292	228.566		-3.40415	6.78036	-4.05667	6.7036
			0.00573	708.658	0.0019	254.714	0.03903	400.852	0.03328	358.059	0.05304	228.49		-3.40519	6.77962	-4.05451	6.70364
			0.00571	709.192	0.0019	254.446	0.03915	400.951	0.03338	358.116	0.05316	228.415		-3.40127	6.77999	-4.05287	6.70369
			0.00583	710.126	0.00188	251.9	0.03928	401.049	0.03348	358.172	0.05327	228.339		-3.4004	6.7797	-4.05259	6.70371
			0.00579	711.393	0.00188	252.034	0.0394	401.146	0.03358	358.226	0.05339	228.264		-3.39835	6.78024	-4.05157	6.70377
			0.00579	712.594	0.00189	252.838	0.03953	401.243	0.03368	358.279	0.05351	228.188		-3.39686	6.77967	-4.05106	6.70384
			0.00578	713.061	0.00188	251.632	0.03965	401.335	0.03378	358.331	0.05362	228.113		-3.39572	6.77986	-4.0505	6.70393
			0.00572	714.595	0.00188	252.034	0.03977	401.432	0.03388	358.381	0.05374	228.037		-3.39442	6.78006	-4.04807	6.70404
			0.00574	715.262	0.00188	252.436	0.0399	401.528	0.03398	358.431	0.05386	227.962		-3.39356	6.78017	-4.04566	6.70412
			0.00569	716.663	0.00188	251.23	0.04002	401.624	0.03408	358.479	0.05397	227.886		-3.39288	6.78043	-4.04313	6.7042
			0.00583	717.263	0.00186	248.819	0.04015	401.719	0.03418	358.525	0.05409	227.811		-3.39035	6.77988	-4.04134	6.70431
			0.00589	717.997	0.00184	246.407	0.04027	401.814	0.03428	358.571	0.05421	227.735		-3.39306	6.78026	-4.04017	6.70433
			0.0059	719.598	0.00185	248.283	0.0404	401.908	0.03438	358.616	0.05432	227.66		-3.38619	6.77979	-4.03766	6.70433
			0.00583	720.332	0.00185	248.283	0.04052	402.002	0.03448	358.659	0.05444	227.585		-3.38708	6.77984	-4.03521	6.7044
			0.00578	720.732	0.00184	246.407	0.04064	402.096	0.03458	358.702	0.05456	227.51		-3.38515	6.78053	-4.03299	6.70444
			0.00579	721.799	0.00183	244.665	0.04077	402.189	0.03468	358.744	0.05467	227.436		-3.38311	6.78021	-4.02972	6.7044
			0.00592	723.067	0.00184	246.407	0.04089	402.281	0.03478	358.785	0.05479	227.361		-3.38244	6.77999	-4.02746	6.70432
			0.0059	724.201	0.00186	249.087	0.04102	402.373	0.03488	358.825	0.05491	227.287		-3.38185	6.78001	-4.02586	6.70423
			0.00599	724.734	0.00187	250.962	0.04114	402.464	0.03498	358.865	0.05502	227.213		-3.37901	6.78027	-4.02531	6.7041
			0.00576	725.802	0.00188	251.23	0.04127	402.555	0.03508	358.904	0.05514	227.139		-3.37758	6.7804	-4.02438	6.704
			0.00592	726.802	0.00188	252.168	0.04139	402.644	0.03519	358.942	0.05526	227.066		-3.37612	6.78115	-4.02356	6.70394
			0.00604	727.203	0.0019	254.981	0.04151	402.733	0.03529	358.979	0.05537	226.992		-3.37534	6.78063	-4.02246	6.70396
			0.00603	729.137	0.00191	256.455	0.04164	402.821	0.03539	359.017	0.05549	226.919		-3.37306	6.78078	-4.02049	6.70401
			0.00604	729.737	0.0019	254.58	0.04176	402.908	0.03549	359.053	0.05561	226.846		-3.37267	6.78119	-4.01721	6.70412
			0.00605	730.404	0.00189	253.508	0.04189	402.994	0.03559	359.089	0.05572	226.774		-3.37104	6.7807	-4.01514	6.70426
			0.00604	731.272	0.00189	252.704	0.04201	403.08	0.03569	359.125	0.05584	226.701		-3.3688	6.78062	-4.01383	6.70442
			0.00615	732.072	0.00188	251.364	0.04214	403.165	0.03579	359.16	0.05596	226.629		-3.3685	6.78071	-4.01285	6.70455
			0.00603	732.873	0.00188	252.436	0.04226	403.249	0.03589	359.195	0.05607	226.558		-3.36647	6.78078	-4.01247	6.70469
			0.00612	733.94	0.00192	257.527	0.04238	403.333	0.03599	359.229	0.05619	226.486		-3.36463	6.78076	-4.01274	6.70481
			0.00613	735.274	0.00196	262.216	0.04251	403.416	0.03609	359.263	0.05631	226.414		-3.3636	6.78095	-4.01307	6.70486
			0.00617	736.074	0.00197	263.288	0.04263	403.499	0.03619	359.57	0.05642	226.343		-3.3636	6.78111	-4.01057	6.70496
			0.00614	736.475	0.00195	260.742	0.04276	403.581	0.03629	359.57	0.05654	226.272		-3.36059	6.78153	-4.00706	6.7051
			0.00604	737.008	0.00193	257.929	0.04288	403.663	0.03639	359.57	0.05666	226.201		-3.35968	6.78148	-4.00565	6.70516
			0.00622	738.142	0.00193	259.135	0.04301	403.744	0.03649	359.57	0.05677	226.13		-3.35905	6.78127	-4.00442	6.70519
			0.00622	739.81	0.00196	262.082	0.04313	403.825	0.03659	359.57	0.05689	226.059		-3.35759	6.78171	-4.00302	6.70521
			0.00622	739.943	0.00198	265.431	0.04325	403.906	0.03669	359.57	0.05701	225.988		-3.35739	6.78164	-4.00248	6.70519
			0.00627	741.411	0.00199	267.173	0.04338	403.986	0.03679	359.57	0.05712	225.918		-3.35436	6.78175	-4.002	6.70523
			0.00644	742.211	0.002	268.245	0.0435	404.067	0.03689	359.57	0.05724	225.848		-3.35352	6.78217	-4.00103	6.70527
			0.00617	743.345	0.00202	269.987	0.04363	404.148	0.03699	359.57	0.05736	225.777		-3.35208	6.78175	-4.00001	6.70531
			0.00647	744.012	0.00202	270.388	0.04375	404.228	0.03719	359.57	0.05747	225.707		-3.35014	6.78189	-3.99899	6.70536
			0.00623	745.146	0.00203	272.398	0.04388	404.309	0.03729	359.57	0.05759	225.637		-3.34975	6.78175	-3.99781	6.7054
			0.00636	745.947	0.00205	274.408	0.044	404.39	0.03739	359.57	0.05771	225.568		-3.35025	6.78189	-3.996	6.70547
			0.00631	746.347	0.00206	275.613	0.04413	404.47	0.03749	359.869	0.05782	225.498		-3.34701	6.78193	-3.9952	6.70554
			0.00634	748.749	0.00206	275.881	0.04425	404.552	0.03759	359.57	0.05794	225.428		-3.34574	6.78197	-3.99488	6.70557
			0.00631	749.149	0.00208	278.025	0.04437	404.633	0.03769	359.57	0.05806	225.359		-3.34446	6.78225	-3.99333	6.70565
			0.00622	749.416	0.0021	281.642	0.0445	404.714	0.03779	359.57	0.05818	225.29		-3.3434	6.78237	-3.99195	6.70575
			0.00639	750.349	0.00211	282.446	0.04462	404.796	0.03789	359.57	0.05829	225.221		-3.34182	6.78297	-3.99073	6.7058
			0.0065	751.217	0.0021	281.776	0.04475	404.878	0.03799	359.57	0.05841	225.152		-3.34061	6.78262	-3.99046	6.70583
			0.00635	752.084	0.00209	280.169	0.04487	404.96	0.03809	359.869	0.05853	225.083		-3.33872	6.78284	-3.99089	6.70583
			0.0064	753.351	0.00207	276.819	0.045	405.042	0.03819	359.869	0.05864	225.015		-3.3381	6.7824	-3.99025	6.70582
			0.00639	753.818	0.00206	275.881	0.04512	405.125	0.03829	359.869	0.05876	224.946		-3.33706	6.78236	-3.98876	6.70585
			0.00654	754.752	0.00205	274.408	0.04524	405.207	0.03839	359.869	0.05888	224.878		-3.33398	6.78207	-3.98702	6.70582
			0.00646	756.22	0.00205	274.14	0.04537	405.289	0.03849	360.169	0.05899	224.81		-3.33329	6.78272	-3.98453	6.70576
			0.00648	757.087	0.00204	272.934	0.04549	405.372	0.0386	359.869	0.05911	224.742		-3.33154	6.7831	-3.98348	6.70569
			0.00661	757.821	0.00202	270.121	0.04562	405.454	0.0387	360.169	0.05923	224.675		-3.32996	6.78269	-3.98337	6.70563
			0.00647	758.955	0.00201	268.915	0.04574	405.537	0.0388	360.169	0.05934	224.607		-3.32896	6.78288	-3.98316	6.70553
			0.00658	759.688	0.00201	268.781	0.04587	405.619	0.0389	360.169	0.05946	224.54		-3.3273	6.78333	-3.98316	6.70546
			0.00654	760.155	0.00202	271.192	0.04611	405.783	0.039	360.169	0.05958	224.474		-3.32575	6.78284	-3.983	6.70543
			0.00675	761.089	0.00205	274.274	0.04624	405.864	0.0391	360.169	0.05969	224.407		-3.32459	6.78311	-3.98079	6.70542
			0.00667	762.356	0.00208	278.025	0.04636	405.946	0.0392	360.169	0.05981	224.341		-3.32247	6.78335	-3.97901	6.70538
			0.00665	763.024	0.0021	280.704	0.04649	406.026	0.0393	360.169	0.05993	224.275		-3.32179	6.78322	-3.97937	6.70534
			0.00679	763.824	0.00211	282.178	0.04661	406.107	0.0394	359.869	0.06004	224.21		-3.32064	6.78349	-3.97901	6.70534
			0.00659	764.958	0.00213	285.795	0.04674	406.187	0.0395	360.169	0.06016	224.144		-3.319	6.78347	-3.97628	6.70541
			0.0068	766.025	0.00216	289.279	0.04686	406.266	0.0396	360.169	0.06028	224.08		-3.31764	6.78266	-3.97513	6.70553
			0.00673	766.426	0.00217	291.288	0.04698	406.345	0.0397	360.468	0.06039	224.015		-3.31623	6.78295	-3.97602	6.7056
			0.00681	767.56	0.00217	290.083	0.04711	406.424	0.0398	360.169	0.06051	223.95		-3.31506	6.78377	-3.97613	6.70564
			0.0068	768.093	0.00215	288.073	0.04723	406.502	0.0399	360.169	0.06063	223.886		-3.31375	6.78413	-3.9744	6.70575
			0.00675	768.96	0.00213	285.394	0.04736	406.58	0.04	360.468	0.06074	223.822		-3.3111	6.7829	-3.97273	6.70585
			0.00674	769.961	0.00213	285.394	0.04748	406.657	0.0401	360.468	0.06086	223.759		-3.31105	6.78345	-3.97242	6.70593
			0.00696	771.028	0.00216	289.011	0.04761	406.734	0.0402	360.468	0.06098	223.695		-3.31085	6.78314	-3.97237	6.70603
			0.00687	771.629	0.00216	289.949	0.04773	406.81	0.0403	360.169	0.06109	223.632		-3.30916	6.78328	-3.97169	6.70617
			0.00686	772.096	0.00215	287.939	0.04785	406.886	0.0404	360.468	0.06121	223.569		-3.30747	6.78319	-3.97143	6.70625
			0.00691	773.23	0.00217	290.217	0.04798	406.961	0.0405	360.468	0.06133	223.506		-3.30586	6.7834	-3.97138	6.70632
			0.00682	773.63	0.00219	293.298	0.0481	407.036	0.0406	360.468	0.06144	223.443		-3.30478	6.78313	-3.97237	6.70636
			0.00695	775.031	0.00221	295.844	0.04823	407.111	0.0407	360.468	0.06156	223.381		-3.30345	6.78271	-3.97273	6.7064
			0.00702	775.698	0.0022	294.37	0.04835	407.185	0.0408	360.468	0.06168	223.319		-3.30279	6.78367	-3.97065	6.70639
			0.00701	776.832	0.00218	292.36	0.04848	407.259	0.0409	360.468	0.06179	223.257		-3.30017	6.78306	-3.96872	6.70635
			0.00702	777.565	0.00218	292.628	0.0486	407.333	0.041	360.768	0.06191	223.195		-3.29937	6.78341	-3.96789	6.70625
			0.00694	778.366	0.00219	293.968	0.04872	407.406	0.0411	360.468	0.06203	223.133		-3.29803	6.78385	-3.96717	6.70618
			0.00701	779.233	0.00218	292.628	0.04885	407.479	0.0412	360.768	0.06214	223.072		-3.2962	6.78368	-3.96675	6.70612
			0.0071	779.767	0.00217	290.619	0.04897	407.552	0.0413	360.468	0.06226	223.011		-3.29557	6.78339	-3.96561	6.70608
			0.00704	780.634	0.00219	292.762	0.0491	407.624	0.0414	360.768	0.06238	222.95		-3.29441	6.78469	-3.96572	6.70606
			0.00707	781.434	0.0022	295.308	0.04922	407.697	0.0415	360.768	0.06249	222.889		-3.2927	6.78405	-3.96541	6.70608
			0.00708	782.435	0.0022	294.772	0.04935	407.768	0.0416	360.768	0.06261	222.828		-3.2918	6.78369	-3.96437	6.70618
			0.00715	783.302	0.00219	293.968	0.04947	407.84	0.0417	360.768	0.06273	222.767		-3.28995	6.78407	-3.96318	6.70629
			0.00713	784.169	0.00219	293.566	0.04959	407.911	0.0418	360.768	0.06284	222.706		-3.28869	6.78404	-3.96189	6.70645
			0.00716	784.369	0.00219	293.566	0.04972	407.982	0.0419	361.067	0.06296	222.646		-3.2874	6.78409	-3.96004	6.70661
			0.00715	785.237	0.00219	293.834	0.04984	408.053	0.042	361.067	0.06308	222.585		-3.28747	6.78369	-3.95773	6.70677
			0.00718	786.571	0.0022	295.308	0.04997	408.124	0.04211	360.768	0.06319	222.525		-3.28541	6.78455	-3.95649	6.7069
			0.00723	787.038	0.00225	301.202	0.05009	408.194	0.04221	360.768	0.06331	222.465		-3.28487	6.78457	-3.95521	6.70698
			0.00733	787.771	0.00228	305.088	0.05022	408.264	0.04231	360.768	0.06343	222.405		-3.28291	6.78378	-3.95444	6.70707
			0.00742	788.305	0.00228	305.49	0.05034	408.334	0.04241	361.067	0.06354	222.345		-3.2833	6.78424	-3.95404	6.70711
			0.00734	789.372	0.00228	306.026	0.05046	408.404	0.04251	360.768	0.06366	222.285		-3.28035	6.78474	-3.95347	6.70709
			0.00746	790.039	0.00228	305.624	0.05059	408.473	0.04261	360.768	0.06378	222.225		-3.2793	6.78431	-3.9524	6.70706
			0.00737	790.706	0.00227	304.016	0.05071	408.613	0.04271	360.768	0.06389	222.165		-3.27775	6.78453	-3.95051	6.707
			0.00742	791.64	0.00226	302.274	0.05084	408.613	0.04281	360.768	0.06401	222.105		-3.27839	6.78497	-3.94842	6.70705
			0.00749	792.174	0.00222	297.987	0.05096	408.941	0.04291	361.067	0.06413	222.045		-3.27537	6.78446	-3.94853	6.70706
			0.00748	792.974	0.0022	294.102	0.05109	408.941	0.04301	361.067	0.06425	221.985		-3.2748	6.78464	-3.94888	6.70707
			0.00734	794.309	0.0022	295.04	0.05121	408.941	0.04311	360.768	0.06436	221.926		-3.2736	6.78515	-3.94944	6.70702
			0.00754	795.109	0.00222	297.719	0.05133	408.941	0.04321	360.768	0.06448	221.866		-3.27175	6.7853	-3.94985	6.70702
			0.00752	795.509	0.00222	297.719	0.05146	408.941	0.04331	360.768	0.0646	221.806		-3.27017	6.78466	-3.94868	6.7071
			0.00753	796.243	0.00221	295.576	0.05158	409.27	0.04341	360.768	0.06471	221.746		-3.26862	6.78511	-3.9469	6.70713
			0.00754	797.31	0.00218	292.628	0.05171	409.27	0.04351	360.768	0.06483	221.686		-3.26783	6.78553	-3.94381	6.70718
			0.00768	797.711	0.00218	291.958	0.05183	409.27	0.04361	360.768	0.06495	221.625		-3.26749	6.78499	-3.94027	6.70722
			0.00763	797.977	0.00221	295.442	0.05196	409.27	0.04371	360.768	0.06518	221.504		-3.26444	6.78511	-3.93634	6.70726
			0.00765	799.111	0.00224	300.131	0.05208	409.27	0.04381	361.067	0.0653	221.443		-3.26176	6.78545	-3.93263	6.70733
			0.00781	799.578	0.00223	298.925	0.0522	409.599	0.04391	360.768	0.06541	221.382		-3.264	6.78528	-3.93048	6.70737
			0.00767	800.312	0.00221	296.647	0.05233	409.599	0.04401	360.768	0.06553	221.321		-3.26199	6.78528	-3.92839	6.70746
			0.00774	801.179	0.0022	295.308	0.05245	409.599	0.04411	360.768	0.06565	221.26		-3.26088	6.78564	-3.9264	6.70748
			0.00772	802.18	0.00218	292.092	0.05258	409.599	0.04421	360.768	0.06576	221.199		-3.26066	6.78541	-3.92535	6.70749
			0.00788	802.647	0.00216	289.815	0.0527	409.599	0.04431	361.067	0.06588	221.138		-3.25849	6.7855	-3.92426	6.70741
			0.00774	803.781	0.00216	289.547	0.05283	409.599	0.04441	360.768	0.066	221.076		-3.25681	6.78548	-3.92257	6.70738
			0.0079	804.581	0.00216	289.279	0.05295	409.599	0.04451	361.067	0.06611	221.015		-3.25767	6.78529	-3.9205	6.70736
			0.00795	804.581	0.00217	291.154	0.05307	409.599	0.04461	360.768	0.06623	220.953		-3.2553	6.78562	-3.91852	6.70738
			0.00793	805.649	0.00219	293.164	0.0532	409.928	0.04471	360.768	0.06635	220.891		-3.25402	6.7859	-3.91748	6.70729
			0.00793	806.382	0.00221	295.844	0.05332	409.928	0.04481	360.768	0.06646	220.829		-3.25275	6.78572	-3.91714	6.70718
			0.00795	807.45	0.00223	298.389	0.05345	409.928	0.04491	360.768	0.06658	220.766		-3.25201	6.78622	-3.9162	6.70708
			0.00794	808.317	0.00224	299.729	0.05357	410.256	0.04501	360.768	0.0667	220.704		-3.25084	6.7861	-3.91468	6.70707
			0.00812	808.584	0.00224	300.667	0.0537	410.256	0.04511	360.468	0.06681	220.641		-3.24935	6.78561	-3.91281	6.70707
			0.00802	809.051	0.00225	302.006	0.05382	409.928	0.04521	360.768	0.06693	220.578		-3.25106	6.78539	-3.9109	6.70708
			0.00797	810.451	0.00225	301.202	0.05394	410.256	0.04531	360.768	0.06705	220.515		-3.24717	6.78585	-3.90895	6.70713
			0.00816	810.451	0.00225	301.738	0.05407	410.256	0.04541	360.768	0.06716	220.452		-3.24622	6.78589	-3.9067	6.70721
			0.00803	811.385	0.00227	304.418	0.05419	410.256	0.04552	360.768	0.06728	220.388		-3.24544	6.78577	-3.90466	6.70729
			0.00817	811.585	0.0023	308.303	0.05432	410.256	0.04562	360.768	0.0674	220.324		-3.24374	6.78599	-3.9047	6.70733
			0.00813	812.853	0.00233	312.322	0.05444	410.256	0.04572	360.468	0.06751	220.26		-3.24422	6.78613	-3.90519	6.70739
			0.00808	813.253	0.00236	316.609	0.05457	410.585	0.04582	360.468	0.06763	220.196		-3.24285	6.78571	-3.90441	6.70748
			0.00821	813.72	0.00238	318.485	0.05469	410.585	0.04592	360.468	0.06775	220.132		-3.23881	6.78626	-3.90276	6.70762
			0.0083	813.987	0.00238	318.351	0.05481	410.585	0.04602	360.468	0.06786	220.067		-3.24058	6.78619	-3.90252	6.70772
			0.00824	815.188	0.00237	317.949	0.05494	410.585	0.04612	360.468	0.06798	220.002		-3.24006	6.78551	-3.90179	6.70781
			0.00827	815.321	0.00239	320.629	0.05506	410.914	0.04622	360.768	0.0681	219.937		-3.2371	6.78578	-3.90116	6.70793
			0.00832	816.255	0.0024	321.165	0.05519	410.914	0.04632	360.468	0.06821	219.872		-3.23576	6.78591	-3.90068	6.70808
			0.00831	817.255	0.00239	320.361	0.05531	410.585	0.04642	360.468	0.06833	219.806		-3.23121	6.78593	-3.90092	6.70812
			0.00838	817.656	0.00238	318.619	0.05544	410.914	0.04652	360.468	0.06845	219.741		-3.231	6.78602	-3.90053	6.70816
			0.00842	817.856	0.00237	317.815	0.05556	410.914	0.04662	360.468	0.06856	219.674		-3.22744	6.78647	-3.89927	6.70815
			0.00853	818.856	0.00238	318.619	0.05568	410.914	0.04672	360.468	0.06868	219.608		-3.22805	6.78543	-3.89777	6.70815
			0.00839	819.59	0.00238	318.485	0.05581	411.243	0.04682	360.468	0.0688	219.542		-3.22981	6.78583	-3.89666	6.70807
			0.00857	819.657	0.00238	318.619	0.05593	411.243	0.04692	360.169	0.06891	219.475		-3.22785	6.78599	-3.89599	6.70794
			0.00846	820.524	0.00239	320.227	0.05606	411.243	0.04702	360.169	0.06903	219.408		-3.22542	6.7864	-3.89512	6.7078
			0.00869	821.391	0.0024	322.102	0.05618	411.243	0.04712	359.869	0.06915	219.341		-3.22685	6.78595	-3.89329	6.70774
			0.00861	821.591	0.0024	321.7	0.05631	411.243	0.04722	360.468	0.06926	219.274		-3.22173	6.78631	-3.89223	6.7077
			0.00866	821.925	0.0024	321.7	0.05643	411.571	0.04732	360.169	0.06938	219.207		-3.21956	6.78679	-3.89103	6.70764
			0.00857	822.792	0.0024	321.968	0.05655	411.571	0.04742	360.169	0.0695	219.14		-3.22324	6.78617	-3.89041	6.70759
			0.00887	822.859	0.0024	321.433	0.05668	411.571	0.04752	360.169	0.06961	219.073		-3.22106	6.78681	-3.8896	6.70759
			0.00871	823.592	0.00239	319.959	0.0568	411.571	0.04772	360.169	0.06973	219.006		-3.2163	6.78684	-3.88854	6.7076
			0.00877	824.526	0.0024	321.834	0.05693	411.9	0.04782	360.169	0.06985	218.939		-3.219	6.78634	-3.88701	6.70766
			0.00879	824.927	0.00242	324.246	0.05705	411.571	0.04792	360.169	0.06996	218.873		-3.21581	6.786	-3.88549	6.70779
			0.00883	825.794	0.00244	326.39	0.05718	411.571	0.04802	359.869	0.07008	218.807		-3.21535	6.78656	-3.88301	6.70796
			0.00882	825.46	0.00246	329.471	0.0573	411.571	0.04812	360.169	0.0702	218.741		-3.21685	6.7869	-3.8802	6.70816
			0.00893	826.394	0.00247	330.811	0.05742	411.571	0.04822	359.869	0.07031	218.675		-3.21285	6.78627	-3.87769	6.70828
			0.00895	827.261	0.00248	332.686	0.05755	411.9	0.04832	359.869	0.07043	218.61		-3.21272	6.78698	-3.87646	6.70834
			0.00889	827.328	0.00249	332.954	0.05767	411.9	0.04842	359.57	0.07055	218.545		-3.21051	6.78699	-3.87623	6.70837
			0.00898	827.595	0.00249	334.026	0.0578	411.9	0.04852	359.869	0.07067	218.48		-3.21073	6.78675	-3.87443	6.70841
			0.00912	828.662	0.00249	333.624	0.05792	412.229	0.04862	359.869	0.07078	218.416		-3.20894	6.78729	-3.87344	6.70841
			0.00896	828.929	0.00248	332.016	0.05805	411.9	0.04872	359.869	0.0709	218.353		-3.20748	6.78712	-3.87297	6.70837
			0.00906	828.929	0.00247	331.347	0.05817	412.229	0.04882	359.869	0.07102	218.29		-3.20631	6.78693	-3.87269	6.70834
			0.0092	830.396	0.00248	332.016	0.05829	412.229	0.04892	360.169	0.07113	218.227		-3.20423	6.78725	-3.87297	6.70828
			0.00907	829.929	0.00247	331.213	0.05842	412.229	0.04903	359.869	0.07125	218.165		-3.20431	6.78764	-3.87236	6.70824
			0.00906	830.396	0.00247	331.213	0.05854	412.229	0.04913	359.869	0.07137	218.103		-3.20291	6.78746	-3.87156	6.70823
			0.00927	830.997	0.00247	330.677	0.05867	412.558	0.04923	359.869	0.07148	218.042		-3.20251	6.78685	-3.87071	6.70822
			0.00928	831.931	0.00247	330.677	0.05879	412.558	0.04933	359.869	0.0716	217.981		-3.20104	6.78746	-3.8694	6.70823
			0.00925	831.931	0.00247	330.677	0.05892	412.558	0.04943	359.869	0.07172	217.921		-3.19956	6.78814	-3.86851	6.70829
			0.0093	832.398	0.00246	329.739	0.05904	412.558	0.04953	359.869	0.07183	217.861		-3.19833	6.78749	-3.86781	6.70833
			0.00923	832.931	0.00246	329.069	0.05916	412.558	0.04963	359.869	0.07195	217.802		-3.19842	6.78764	-3.86659	6.70838
			0.00927	833.532	0.00244	326.791	0.05929	412.886	0.04973	359.57	0.07207	217.743		-3.1959	6.7879	-3.86509	6.70841
			0.00937	833.865	0.00244	326.791	0.05941	412.558	0.04983	359.57	0.07218	217.685		-3.1958	6.78728	-3.8635	6.70851
			0.00948	833.999	0.00246	329.203	0.05954	412.886	0.04993	359.57	0.0723	217.627		-3.19314	6.78794	-3.86113	6.70858
			0.00956	834.199	0.00247	330.543	0.05966	412.886	0.05003	359.57	0.07242	217.569		-3.19288	6.78779	-3.85955	6.70869
			0.00953	835.133	0.00247	330.543	0.05979	412.886	0.05013	359.57	0.07253	217.512		-3.19162	6.78753	-3.85881	6.70878
			0.00953	835.266	0.00248	331.615	0.05991	412.886	0.05023	359.57	0.07265	217.454		-3.19291	6.78787	-3.85848	6.70886
			0.00948	835.533	0.00248	332.82	0.06003	413.215	0.05033	359.57	0.07277	217.398		-3.18936	6.7877	-3.85677	6.70901
			0.00954	836.6	0.0025	334.562	0.06016	412.886	0.05043	359.57	0.07288	217.341		-3.18793	6.78791	-3.85575	6.70912
			0.00954	836.4	0.00252	337.241	0.06028	412.886	0.05053	359.271	0.073	217.284		-3.1898	6.78815	-3.85468	6.70924
			0.00967	836.6	0.00254	339.921	0.06041	413.215	0.05063	359.271	0.07312	217.228		-3.18563	6.78793	-3.85468	6.70923
			0.00974	836.6	0.00255	341.395	0.06053	412.886	0.05073	359.57	0.07323	217.172		-3.18458	6.78837	-3.8551	6.70924
			0.00962	837.801	0.00255	341.529	0.06066	413.215	0.05083	359.271	0.07335	217.116		-3.18041	6.78776	-3.85538	6.70918
			0.00985	837.601	0.00256	343.27	0.06078	413.215	0.05093	359.271	0.07347	217.06		-3.18425	6.78815	-3.85584	6.70911
			0.00967	838.134	0.00258	346.218	0.0609	413.215	0.05103	359.271	0.07358	217.004		-3.18155	6.78786	-3.85528	6.7091
			0.00986	838.868	0.0026	348.629	0.06103	413.215	0.05113	359.271	0.0737	216.948		-3.17902	6.78852	-3.85362	6.70906
			0.00987	838.868	0.00261	349.031	0.06115	413.215	0.05123	358.971	0.07382	216.893		-3.178	6.78833	-3.85284	6.70897
			0.01005	839.468	0.00261	349.567	0.06128	413.544	0.05133	359.271	0.07393	216.837		-3.17753	6.78827	-3.85265	6.70893
			0.00993	839.669	0.00262	351.041	0.0614	413.544	0.05143	358.971	0.07405	216.782		-3.1771	6.78789	-3.8526	6.70891
			0.00995	840.002	0.00264	353.05	0.06153	413.544	0.05153	358.971	0.07417	216.727		-3.17707	6.78837	-3.85311	6.70892
			0.00996	840.336	0.00262	350.505	0.06165	413.544	0.05163	358.971	0.07428	216.672		-3.17457	6.7887	-3.85316	6.70897
			0.00995	840.936	0.00258	345.414	0.06177	413.544	0.05173	358.971	0.0744	216.617		-3.17228	6.78809	-3.85247	6.70905
			0.01009	840.669	0.00254	340.725	0.0619	413.544	0.05183	358.971	0.07452	216.563		-3.17193	6.78889	-3.85049	6.70912
			0.01005	841.269	0.00252	338.045	0.06202	413.544	0.05193	358.672	0.07463	216.508		-3.17122	6.78806	-3.84947	6.70927
			0.01015	841.536	0.00253	338.313	0.06215	413.544	0.05203	358.672	0.07475	216.453		-3.17022	6.78818	-3.84855	6.70937
			0.0102	841.736	0.00255	341.127	0.06227	413.544	0.05213	358.672	0.07487	216.398		-3.16857	6.78856	-3.84759	6.70946
			0.01019	841.937	0.00256	342.332	0.0624	413.544	0.05223	358.672	0.07498	216.344		-3.16761	6.78845	-3.84649	6.70956
			0.01032	842.27	0.00255	341.261	0.06252	413.544	0.05233	358.672	0.0751	216.289		-3.16703	6.78871	-3.84434	6.70966
			0.01032	842.137	0.00256	342.734	0.06264	413.872	0.05243	358.373	0.07522	216.234		-3.16506	6.78856	-3.84274	6.70974
			0.01035	842.47	0.00256	343.404	0.06277	413.872	0.05254	358.373	0.07533	216.179		-3.1645	6.78858	-3.84128	6.70976
			0.0104	843.404	0.00256	343.27	0.06289	413.872	0.05264	358.373	0.07545	216.124		-3.16382	6.78931	-3.83991	6.7098
			0.01031	843.071	0.00258	345.146	0.06302	413.872	0.05274	358.373	0.07557	216.07		-3.16228	6.78906	-3.83786	6.70981
			0.01052	842.804	0.00262	351.443	0.06314	413.872	0.05284	358.373	0.07568	216.015		-3.16022	6.78868	-3.83682	6.70971
			0.01053	843.471	0.00266	356.802	0.06327	414.201	0.05294	358.373	0.0758	215.96		-3.15899	6.78944	-3.83632	6.7096
			0.0106	843.804	0.00266	356.936	0.06339	414.201	0.05304	358.073	0.07592	215.905		-3.15774	6.78973	-3.83587	6.70949
			0.0106	843.604	0.00265	354.658	0.06351	414.201	0.05314	358.373	0.07603	215.85		-3.15524	6.7885	-3.83596	6.70941
			0.01056	844.271	0.00265	354.39	0.06364	414.201	0.05324	358.073	0.07615	215.796		-3.15794	6.78886	-3.83519	6.7093
			0.01069	844.671	0.00265	355.194	0.06376	414.201	0.05334	358.073	0.07627	215.741		-3.1553	6.78936	-3.83315	6.70924
			0.01066	844.338	0.00265	355.462	0.06389	414.53	0.05344	358.073	0.07638	215.686		-3.15413	6.78941	-3.83139	6.70913
			0.01074	844.538	0.00267	357.739	0.06401	414.201	0.05354	358.073	0.0765	215.631		-3.15399	6.78926	-3.83121	6.70904
			0.01075	844.872	0.0027	361.357	0.06414	414.53	0.05364	357.774	0.07662	215.576		-3.15073	6.78916	-3.83094	6.70897
			0.01084	844.872	0.00271	363.098	0.06426	414.53	0.05374	357.774	0.07674	215.521		-3.15196	6.78974	-3.83003	6.70901
			0.01082	845.138	0.00272	364.438	0.06438	414.53	0.05384	357.474	0.07685	215.466		-3.1516	6.78905	-3.8294	6.70908
			0.01089	845.405	0.00272	364.036	0.06451	414.53	0.05394	357.474	0.07697	215.411		-3.14819	6.78896	-3.82864	6.70919
			0.01097	845.539	0.0027	361.491	0.06463	414.53	0.05404	357.474	0.07709	215.356		-3.14722	6.78924	-3.82837	6.70927
			0.01104	845.405	0.00266	356.668	0.06476	414.53	0.05414	357.474	0.0772	215.301		-3.1474	6.78978	-3.82756	6.70937
			0.01116	845.272	0.00263	351.979	0.06488	414.53	0.05424	357.474	0.07732	215.245		-3.14481	6.7895	-3.82621	6.70945
			0.01109	845.605	0.00264	353.05	0.06501	414.53	0.05434	357.175	0.07744	215.19		-3.14353	6.78947	-3.82473	6.70955
			0.01112	846.072	0.00263	351.711	0.06513	414.53	0.05444	357.175	0.07755	215.134		-3.14319	6.78988	-3.8233	6.70967
			0.0111	846.139	0.00262	351.577	0.06525	414.859	0.05454	357.175	0.07767	215.079		-3.14183	6.79025	-3.82236	6.70974
			0.01118	846.272	0.00266	356.132	0.06538	414.859	0.05464	357.175	0.07779	215.023		-3.14137	6.78988	-3.82115	6.70982
			0.01118	846.406	0.0027	361.491	0.0655	414.859	0.05474	357.175	0.0779	214.968		-3.13913	6.79021	-3.82079	6.7098
			0.01128	846.539	0.00274	366.582	0.06563	414.859	0.05484	356.876	0.07802	214.912		-3.13764	6.79028	-3.81999	6.70982
			0.01126	845.939	0.00277	371.673	0.06575	414.859	0.05494	356.876	0.07814	214.856		-3.13321	6.79023	-3.81923	6.70984
			0.0113	846.206	0.0028	374.486	0.06588	414.859	0.05504	356.876	0.07825	214.801		-3.13641	6.78994	-3.81847	6.7099
			0.0114	846.339	0.00282	377.568	0.066	414.859	0.05514	356.576	0.07837	214.745		-3.13556	6.79037	-3.81865	6.7099
			0.01143	846.873	0.00283	379.711	0.06612	414.859	0.05524	356.576	0.07849	214.689		-3.13546	6.79029	-3.81879	6.70992
			0.01147	846.606	0.00284	380.381	0.06625	414.859	0.05534	356.576	0.0786	214.633		-3.13231	6.79004	-3.81825	6.70994
			0.01145	846.539	0.00283	378.907	0.06637	415.187	0.05544	356.576	0.07872	214.577		-3.13168	6.79046	-3.81687	6.71
			0.01155	847.406	0.00282	378.237	0.0665	414.859	0.05554	356.277	0.07884	214.522		-3.13031	6.79075	-3.81345	6.71016
			0.01146	846.739	0.00282	378.103	0.06662	414.859	0.05564	356.277	0.07895	214.466		-3.12936	6.79032	-3.81053	6.71038
			0.01166	846.939	0.00281	375.826	0.06675	414.859	0.05574	355.977	0.07907	214.41		-3.12826	6.79084	-3.80991	6.71047
			0.01177	847.54	0.0028	374.62	0.06687	415.187	0.05584	356.277	0.07919	214.355		-3.12711	6.79097	-3.80987	6.71053
			0.01178	847.673	0.00282	377.166	0.06699	415.187	0.05595	355.977	0.0793	214.299		-3.12606	6.79055	-3.80916	6.71063
			0.01169	847.073	0.00283	378.505	0.06712	415.187	0.05605	355.977	0.07942	214.244		-3.12519	6.79113	-3.80815	6.71075
			0.01185	847.006	0.00282	377.836	0.06724	415.187	0.05615	356.277	0.07954	214.189		-3.12406	6.79071	-3.80727	6.71087
			0.01184	847.14	0.00281	376.094	0.06737	415.187	0.05625	355.977	0.07965	214.134		-3.12272	6.79093	-3.80648	6.71091
			0.01186	847.607	0.0028	374.62	0.06749	415.187	0.05635	355.977	0.07977	214.079		-3.12393	6.79048	-3.80494	6.71093
			0.01193	847.206	0.00278	372.611	0.06762	415.187	0.05645	355.977	0.07989	214.024		-3.12058	6.79134	-3.80318	6.71094
			0.01198	847.94	0.00281	375.826	0.06774	415.516	0.05655	355.977	0.08	213.969		-3.11951	6.7906	-3.8009	6.71101
			0.01208	847.873	0.00283	379.577	0.06786	415.187	0.05665	355.678	0.08012	213.914		-3.11868	6.79142	-3.7995	6.711
			0.01211	847.873	0.00286	383.596	0.06799	415.187	0.05675	355.678	0.08024	213.859		-3.11699	6.79118	-3.7978	6.711
			0.01226	848.34	0.0029	388.419	0.06811	415.187	0.05685	355.678	0.08035	213.805		-3.1168	6.79197	-3.79584	6.71098
			0.01213	848.607	0.00289	387.75	0.06824	415.187	0.05695	355.678	0.08047	213.75		-3.11572	6.79116	-3.79549	6.71092
			0.01213	848.407	0.00288	386.41	0.06836	415.516	0.05705	355.678	0.08059	213.696		-3.11473	6.7912	-3.79541	6.71079
			0.0123	848.007	0.00288	385.74	0.06849	415.516	0.05715	355.678	0.0807	213.642		-3.11388	6.79179	-3.79445	6.71072
			0.01234	848.807	0.00288	385.472	0.06861	415.516	0.05725	355.379	0.08082	213.588		-3.11353	6.79126	-3.79401	6.7106
			0.01237	848.407	0.00287	384.4	0.06873	415.516	0.05735	355.379	0.08094	213.533		-3.11248	6.79115	-3.79462	6.71046
			0.01243	848.54	0.00287	384.266	0.06886	415.516	0.05745	355.379	0.08105	213.479		-3.11124	6.79152	-3.79523	6.71037
			0.01243	848.741	0.00288	386.41	0.06911	415.516	0.05755	355.079	0.08117	213.425		-3.1098	6.79119	-3.79497	6.71035
			0.01249	849.207	0.00292	391.233	0.06923	415.516	0.05765	355.379	0.08129	213.371		-3.10954	6.79206	-3.7925	6.71043
			0.01243	848.674	0.00294	393.51	0.06936	415.516	0.05775	355.379	0.0814	213.317		-3.10804	6.79158	-3.7905	6.71054
			0.01256	849.474	0.00295	395.788	0.06948	415.516	0.05785	355.079	0.08152	213.263		-3.1075	6.79145	-3.78959	6.71058
			0.01261	849.341	0.00296	396.324	0.0696	415.516	0.05795	355.079	0.08164	213.209		-3.10501	6.79148	-3.78812	6.71059
			0.01267	849.007	0.00297	397.396	0.06973	415.516	0.05805	355.079	0.08175	213.156		-3.10514	6.79132	-3.7864	6.71066
			0.0127	849.074	0.00297	398.468	0.06985	415.516	0.05825	354.78	0.08187	213.102		-3.10361	6.79201	-3.78506	6.71072
			0.01272	849.541	0.00297	398.334	0.06998	415.516	0.05835	354.78	0.08199	213.049		-3.10217	6.7913	-3.78339	6.71078
			0.01281	849.207	0.00298	398.601	0.0701	415.845	0.05845	354.78	0.0821	212.995		-3.10112	6.79244	-3.78167	6.71088
			0.01282	849.074	0.00299	400.075	0.07023	415.845	0.05855	355.079	0.08222	212.942		-3.10076	6.79136	-3.78132	6.71094
			0.0129	849.608	0.00301	403.157	0.07035	415.845	0.05865	354.78	0.08234	212.889		-3.09934	6.79228	-3.78167	6.71097
			0.01297	849.408	0.00301	402.755	0.07048	415.845	0.05875	354.48	0.08245	212.836		-3.09891	6.7916	-3.78175	6.71104
			0.01298	849.207	0.00303	406.238	0.0706	415.845	0.05885	354.48	0.08257	212.783		-3.09768	6.7915	-3.78017	6.71112
			0.01303	849.941	0.00304	407.578	0.07072	415.845	0.05895	354.48	0.08269	212.73		-3.09764	6.79173	-3.77816	6.71119
			0.01304	849.741	0.00303	406.104	0.07085	415.845	0.05905	354.48	0.08281	212.677		-3.09441	6.79235	-3.77743	6.71116
			0.01311	849.608	0.00302	404.63	0.07097	416.174	0.05915	354.48	0.08292	212.625		-3.09387	6.79198	-3.77683	6.71114
			0.01317	849.474	0.003	401.817	0.0711	415.845	0.05925	354.181	0.08304	212.573		-3.09274	6.79172	-3.77598	6.71108
			0.01319	849.741	0.003	401.549	0.07122	415.845	0.05935	354.181	0.08316	212.521		-3.09208	6.79191	-3.77547	6.71101
			0.01324	849.741	0.00301	403.023	0.07135	416.174	0.05946	354.181	0.08327	212.47		-3.08947	6.79211	-3.77551	6.71097
			0.01321	849.408	0.00299	400.879	0.07147	415.845	0.05956	353.882	0.08339	212.419		-3.0893	6.79243	-3.77453	6.71094
			0.01333	849.608	0.00298	398.869	0.07159	416.174	0.05966	353.882	0.08351	212.368		-3.08871	6.79261	-3.77253	6.7109
			0.01342	849.474	0.00297	398.2	0.07172	415.845	0.05976	353.882	0.08362	212.318		-3.08774	6.79226	-3.77138	6.7109
			0.0134	849.808	0.00299	400.343	0.07184	416.174	0.05986	353.582	0.08374	212.269		-3.08683	6.79176	-3.77019	6.71099
			0.01345	849.875	0.00301	403.559	0.07197	415.845	0.05996	353.882	0.08386	212.22		-3.08558	6.79205	-3.76973	6.71104
			0.0135	849.875	0.00303	405.97	0.07209	416.174	0.06006	353.582	0.08397	212.171		-3.08378	6.79236	-3.76888	6.71112
			0.01355	850.275	0.00303	406.238	0.07222	416.174	0.06016	353.582	0.08409	212.123		-3.08334	6.79207	-3.76753	6.71128
			0.0136	850.075	0.00304	407.578	0.07234	416.174	0.06026	353.283	0.08421	212.075		-3.08362	6.79206	-3.76689	6.71145
			0.01365	849.808	0.00306	409.721	0.07246	416.174	0.06036	353.283	0.08432	212.028		-3.08199	6.79284	-3.76639	6.71161
			0.0137	850.275	0.00306	409.721	0.07259	416.174	0.06046	353.283	0.08444	211.981		-3.08337	6.79246	-3.76525	6.71176
			0.01375	850.141	0.00304	406.774	0.07271	416.174	0.06056	353.283	0.08456	211.935		-3.08096	6.79249	-3.76322	6.71198
			0.0139	850.141	0.00301	403.692	0.07284	416.174	0.06066	352.983	0.08467	211.889		-3.07865	6.7937	-3.76062	6.71214
			0.01382	849.941	0.00301	403.023	0.07296	416.174	0.06076	352.983	0.08479	211.843		-3.0775	6.79304	-3.75961	6.71224
			0.01389	850.208	0.00302	404.898	0.07309	416.174	0.06086	352.983	0.08491	211.797		-3.07653	6.79254	-3.75802	6.71231
			0.01394	849.741	0.00305	408.917	0.07321	416.174	0.06096	352.684	0.08502	211.752		-3.07627	6.79365	-3.75484	6.71243
			0.01397	849.808	0.00307	410.659	0.07333	416.174	0.06106	352.684	0.08514	211.706		-3.07434	6.79327	-3.75346	6.71248
			0.01411	850.075	0.00305	408.917	0.07346	416.174	0.06116	352.684	0.08526	211.661		-3.07336	6.79331	-3.75384	6.7125
			0.01408	850.208	0.00305	408.65	0.07358	416.502	0.06126	352.385	0.08537	211.616		-3.07278	6.79318	-3.75501	6.71248
			0.01412	849.941	0.00306	409.855	0.07371	416.502	0.06136	352.385	0.08549	211.571		-3.07109	6.79381	-3.75505	6.71248
			0.01416	850.341	0.00307	410.793	0.07383	416.174	0.06146	352.385	0.08561	211.526		-3.07039	6.79353	-3.75526	6.71249
			0.01421	850.208	0.00307	411.061	0.07396	416.174	0.06156	352.385	0.08572	211.481		-3.06936	6.7935	-3.75613	6.71247
			0.01426	850.208	0.00308	412.133	0.07408	416.174	0.06166	352.085	0.08584	211.436		-3.06884	6.79384	-3.75655	6.71246
			0.01434	851.075	0.00308	413.071	0.0742	416.174	0.06176	352.085	0.08596	211.391		-3.06772	6.79405	-3.75551	6.71252
			0.01437	850.408	0.00308	412.937	0.07433	416.174	0.06186	352.085	0.08607	211.346		-3.06681	6.79354	-3.75438	6.71256
			0.01443	850.208	0.00308	413.205	0.07445	416.174	0.06196	351.786	0.08619	211.301		-3.06575	6.7939	-3.75301	6.71259
			0.01449	850.141	0.00306	410.525	0.07458	416.174	0.06206	352.085	0.08631	211.256		-3.06528	6.794	-3.75188	6.71264
			0.01451	850.675	0.00306	410.257	0.0747	416.502	0.06216	351.786	0.08642	211.211		-3.06389	6.79375	-3.75171	6.71268
			0.0145	850.275	0.00308	411.999	0.07483	416.174	0.06226	351.486	0.08654	211.166		-3.06176	6.79417	-3.75113	6.7127
			0.01458	849.941	0.0031	415.482	0.07495	416.174	0.06236	351.486	0.08677	211.076		-3.06205	6.79392	-3.75014	6.71268
			0.0146	850.808	0.00312	417.894	0.07507	416.502	0.06246	351.187	0.08689	211.03		-3.05983	6.79387	-3.74818	6.71272
			0.01472	850.408	0.00314	420.573	0.0752	416.502	0.06256	351.187	0.08701	210.985		-3.05982	6.79379	-3.74628	6.71272
			0.01474	850.008	0.00316	423.119	0.07532	416.502	0.06266	351.187	0.08712	210.939		-3.05725	6.79469	-3.74603	6.71266
			0.0148	850.742	0.00316	423.119	0.07545	416.502	0.06276	351.187	0.08724	210.894		-3.05573	6.79382	-3.74545	6.71258
			0.01481	851.209	0.00317	424.191	0.07557	416.502	0.06287	350.888	0.08736	210.848		-3.05649	6.79387	-3.74392	6.7125
			0.01485	850.475	0.00319	427.406	0.0757	416.502	0.06297	350.888	0.08747	210.802		-3.05738	6.79437	-3.74351	6.71235
			0.01489	850.608	0.00319	427.808	0.07582	416.502	0.06307	350.888	0.08759	210.756		-3.05241	6.79484	-3.74322	6.71222
			0.015	851.275	0.00317	424.994	0.07594	416.502	0.06317	350.888	0.08771	210.71		-3.05379	6.79415	-3.74219	6.71211
			0.01501	850.475	0.00315	422.047	0.07607	416.502	0.06327	350.588	0.08782	210.663		-3.05295	6.79403	-3.7412	6.71199
			0.01507	850.742	0.00315	422.449	0.07619	416.831	0.06337	350.289	0.08794	210.617		-3.05221	6.79446	-3.74001	6.71191
			0.01513	850.875	0.00318	426.468	0.07632	416.502	0.06347	350.289	0.08806	210.57		-3.05016	6.79354	-3.73935	6.71183
			0.01517	850.875	0.00322	431.425	0.07644	416.502	0.06357	350.289	0.08817	210.523		-3.04797	6.79411	-3.73857	6.71178
			0.01518	851.209	0.00324	433.971	0.07657	416.831	0.06367	350.289	0.08829	210.476		-3.04589	6.7946	-3.73759	6.71182
			0.01525	850.675	0.00325	435.042	0.07669	416.831	0.06377	349.99	0.08841	210.428		-3.04636	6.79395	-3.73652	6.71186
			0.0153	851.009	0.00323	432.631	0.07681	416.831	0.06387	349.99	0.08852	210.381		-3.04515	6.79425	-3.73587	6.71187
			0.01533	851.075	0.0032	428.478	0.07694	416.502	0.06397	349.69	0.08864	210.333		-3.04587	6.79476	-3.73579	6.71191
			0.01538	851.075	0.00317	425.262	0.07706	416.502	0.06407	349.69	0.08876	210.284		-3.04423	6.79398	-3.73624	6.71194
			0.01545	850.808	0.00317	425.128	0.07719	416.502	0.06417	349.391	0.08887	210.236		-3.04423	6.79429	-3.73628	6.71201
			0.01541	851.209	0.00319	427.674	0.07731	416.502	0.06427	349.391	0.08899	210.188		-3.04344	6.79417	-3.73546	6.71212
			0.01553	851.809	0.00319	427.942	0.07744	416.831	0.06437	349.391	0.08911	210.139		-3.04081	6.79438	-3.73501	6.71222
			0.01553	851.209	0.00317	425.262	0.07756	416.831	0.06447	349.091	0.08923	210.09		-3.04043	6.79439	-3.73407	6.7123
			0.01561	851.409	0.00318	425.396	0.07768	416.831	0.06457	349.091	0.08934	210.04		-3.03981	6.79427	-3.73256	6.71237
			0.01561	851.609	0.00321	430.621	0.07781	416.831	0.06467	348.792	0.08946	209.991		-3.03693	6.79456	-3.73097	6.71254
			0.01577	850.742	0.00325	434.774	0.07793	416.831	0.06477	348.792	0.08958	209.941		-3.03816	6.79513	-3.72991	6.71273
			0.01575	850.942	0.00326	436.114	0.07806	416.831	0.06487	348.792	0.08969	209.891		-3.03777	6.79468	-3.72962	6.71276
			0.01581	851.209	0.00324	433.703	0.07818	416.831	0.06497	348.493	0.08981	209.84		-3.03644	6.79427	-3.72901	6.7128
			0.01585	850.808	0.00322	431.827	0.07831	416.502	0.06507	348.193	0.08993	209.79		-3.03488	6.79489	-3.72812	6.71285
			0.01589	851.009	0.00325	434.908	0.07843	416.831	0.06517	348.193	0.09004	209.739		-3.03469	6.79467	-3.72751	6.71282
			0.01597	851.409	0.00327	437.588	0.07855	416.831	0.06527	347.894	0.09016	209.688		-3.03242	6.79454	-3.72706	6.71275
			0.01598	851.542	0.00327	437.454	0.07868	416.831	0.06537	347.894	0.09028	209.637		-3.03277	6.79453	-3.72646	6.7127
			0.01602	851.142	0.00326	436.65	0.0788	416.831	0.06547	347.894	0.09039	209.585		-3.03147	6.79482	-3.72504	6.71268
			0.01608	851.275	0.00325	435.712	0.07893	416.502	0.06557	347.594	0.09051	209.534		-3.02954	6.79468	-3.72346	6.71266
			0.01613	851.409	0.00325	435.042	0.07905	416.502	0.06567	347.295	0.09063	209.482		-3.02969	6.79475	-3.72112	6.71269
			0.01617	850.808	0.00325	435.31	0.07918	416.831	0.06577	346.996	0.09074	209.43		-3.0295	6.79515	-3.72019	6.71272
			0.01621	851.742	0.00325	435.444	0.0793	416.831	0.06587	347.295	0.09086	209.378		-3.02603	6.79477	-3.71963	6.71281
			0.01623	851.209	0.00325	435.444	0.07942	416.831	0.06597	346.996	0.09098	209.326		-3.02541	6.79551	-3.7181	6.71293
			0.01628	851.075	0.00325	435.846	0.07955	416.831	0.06607	346.696	0.09109	209.274		-3.0246	6.79508	-3.71609	6.71307
			0.01635	851.275	0.00328	438.928	0.07967	417.16	0.06617	346.397	0.09121	209.222		-3.02317	6.79491	-3.71441	6.71323
			0.0164	851.209	0.0033	442.679	0.0798	416.831	0.06627	346.397	0.09133	209.17		-3.02315	6.79523	-3.71329	6.71342
			0.01651	851.275	0.00333	446.564	0.07992	416.831	0.06638	346.397	0.09144	209.118		-3.02222	6.79535	-3.71281	6.71358
			0.01649	850.675	0.00334	447.502	0.08005	416.831	0.06648	346.097	0.09156	209.067		-3.01958	6.79517	-3.71273	6.7137
			0.01651	851.409	0.00334	447.636	0.08017	416.831	0.06658	345.798	0.09168	209.015		-3.02051	6.79551	-3.71241	6.7138
			0.01658	851.009	0.00334	447.904	0.08029	416.831	0.06668	345.798	0.09179	208.963		-3.02015	6.79616	-3.71161	6.71386
			0.01663	851.009	0.00334	447.77	0.08042	416.831	0.06678	345.499	0.09191	208.912		-3.01767	6.79573	-3.71133	6.71387
			0.01669	851.142	0.00333	446.43	0.08054	416.831	0.06688	345.499	0.09203	208.86		-3.01819	6.79547	-3.71017	6.71384
			0.01673	851.209	0.00331	443.751	0.08067	416.831	0.06698	345.199	0.09214	208.809		-3.01691	6.79553	-3.70854	6.71384
			0.01686	850.742	0.0033	442.277	0.08079	416.831	0.06708	344.9	0.09226	208.757		-3.01727	6.79622	-3.70743	6.71379
			0.01683	850.608	0.00329	441.339	0.08092	416.502	0.06718	344.9	0.09238	208.706		-3.01424	6.79645	-3.70695	6.71371
			0.01691	851.275	0.00329	441.071	0.08104	416.831	0.06728	344.6	0.09249	208.655		-3.01405	6.79622	-3.70635	6.71369
			0.01689	850.608	0.00329	441.339	0.08116	416.831	0.06738	344.6	0.09261	208.603		-3.0126	6.79668	-3.70457	6.71369
			0.01696	850.608	0.0033	441.473	0.08129	416.831	0.06748	344.301	0.09273	208.552		-3.01204	6.79655	-3.70255	6.71369
			0.01703	850.942	0.0033	441.607	0.08141	416.831	0.06758	344.002	0.09284	208.501		-3.01046	6.79569	-3.70176	6.71367
			0.01707	851.409	0.00329	440.535	0.08154	416.831	0.06768	344.002	0.09296	208.449		-3.00961	6.79597	-3.70101	6.71369
			0.01713	850.675	0.00328	438.928	0.08166	416.831	0.06778	343.702	0.09308	208.398		-3.00858	6.79649	-3.7001	6.71375
			0.01718	851.542	0.00328	439.062	0.08179	416.831	0.06788	343.702	0.09319	208.347		-3.00874	6.79656	-3.69848	6.71383
			0.01721	851.475	0.00328	439.196	0.08191	416.831	0.06798	343.403	0.09331	208.295		-3.00726	6.79648	-3.69643	6.71386
			0.01726	851.275	0.00326	437.052	0.08203	416.831	0.06808	343.403	0.09343	208.244		-3.00519	6.79697	-3.69502	6.71385
			0.01733	851.275	0.00325	435.98	0.08216	416.831	0.06818	343.103	0.09354	208.192		-3.0059	6.79646	-3.69447	6.7139
			0.01737	850.542	0.00326	436.65	0.08228	416.831	0.06828	342.804	0.09366	208.141		-3.00478	6.79676	-3.69349	6.71395
			0.0174	851.009	0.00327	437.99	0.08241	416.831	0.06838	342.505	0.09378	208.089		-3.0051	6.79627	-3.69263	6.71393
			0.01746	851.342	0.00329	440.133	0.08253	416.502	0.06848	342.505	0.09389	208.037		-3.00246	6.79671	-3.69224	6.71395
			0.01751	850.875	0.00327	438.258	0.08266	416.502	0.06858	342.505	0.09401	207.986		-3.00242	6.79679	-3.69126	6.714
			0.01754	850.875	0.00327	437.454	0.08278	416.502	0.06878	342.205	0.09413	207.934		-3.00185	6.79612	-3.69052	6.71405
			0.0176	851.542	0.00328	439.865	0.0829	416.502	0.06888	342.205	0.09424	207.883		-3.00046	6.79713	-3.69009	6.71401
			0.01768	851.409	0.0033	442.143	0.08303	416.502	0.06898	341.906	0.09436	207.831		-2.99771	6.79687	-3.6888	6.71403
			0.01767	851.209	0.00331	443.483	0.08315	416.502	0.06908	341.607	0.09448	207.779		-2.9975	6.7968	-3.68751	6.71395
			0.01776	851.409	0.00333	445.76	0.08328	416.502	0.06918	341.607	0.09459	207.728		-2.99832	6.79692	-3.68646	6.71387
			0.0178	851.209	0.00334	446.966	0.0834	416.831	0.06928	341.307	0.09471	207.676		-2.99658	6.79724	-3.68619	6.71376
			0.01783	851.075	0.00334	447.77	0.08353	416.831	0.06938	341.008	0.09483	207.625		-2.99654	6.79677	-3.6865	6.71365
			0.01776	851.142	0.00333	446.698	0.08365	416.502	0.06948	341.008	0.09494	207.573		-2.99437	6.79704	-3.68673	6.71365
			0.01797	851.676	0.00335	448.976	0.08377	416.502	0.06958	340.708	0.09506	207.522		-2.99397	6.79729	-3.68529	6.71368
			0.0179	851.275	0.00336	450.047	0.0839	416.502	0.06968	340.409	0.09518	207.471		-2.99301	6.79672	-3.68424	6.71369
			0.018	851.209	0.00337	451.387	0.08402	416.831	0.06978	340.11	0.0953	207.42		-2.99136	6.79735	-3.68386	6.71368
			0.01816	851.075	0.00339	454.067	0.08415	416.502	0.06989	340.11	0.09541	207.369		-2.98995	6.79757	-3.68347	6.7137
			0.01815	851.609	0.0034	455.138	0.08427	416.831	0.06999	339.81	0.09553	207.318		-2.99048	6.79708	-3.68281	6.71378
			0.0181	851.809	0.00341	456.478	0.0844	416.502	0.07009	339.81	0.09565	207.267		-2.98799	6.79658	-3.68246	6.71388
			0.01823	851.475	0.00343	459.292	0.08452	416.502	0.07019	339.511	0.09576	207.217		-2.98894	6.79723	-3.68172	6.71404
			0.0183	851.342	0.00342	458.354	0.08464	416.502	0.07029	339.211	0.09588	207.166		-2.9878	6.79745	-3.6806	6.71417
			0.01836	851.809	0.00342	457.55	0.08477	416.502	0.07039	338.912	0.096	207.116		-2.98662	6.79759	-3.67952	6.71429
			0.0184	851.275	0.00343	458.89	0.08489	416.502	0.07049	338.613	0.09611	207.067		-2.98348	6.79743	-3.67956	6.7144
			0.01845	851.676	0.00345	461.971	0.08502	416.502	0.07059	338.613	0.09623	207.017		-2.98314	6.79737	-3.68068	6.71454
			0.0185	851.876	0.00346	463.177	0.08514	416.502	0.07069	338.014	0.09635	206.968		-2.98339	6.79783	-3.68199	6.71458
			0.01848	851.475	0.00345	462.239	0.08527	416.502	0.07079	338.014	0.09646	206.918		-2.98296	6.79754	-3.68149	6.71474
			0.01859	851.475	0.00343	459.56	0.08539	416.502	0.07089	337.415	0.09658	206.869		-2.98115	6.79731	-3.68056	6.7149
			0.01864	851.876	0.00341	456.344	0.08551	416.502	0.07099	337.116	0.0967	206.821		-2.98089	6.79725	-3.67906	6.715
			0.01868	851.542	0.00339	454.737	0.08564	416.502	0.07109	337.116	0.09681	206.772		-2.97915	6.79757	-3.67813	6.71504
			0.01873	851.075	0.00341	456.612	0.08576	416.502	0.07119	336.517	0.09693	206.724		-2.97932	6.79694	-3.67817	6.71501
			0.01879	851.809	0.00343	459.426	0.08589	416.502	0.07129	336.217	0.09705	206.675		-2.97839	6.79714	-3.67724	6.71497
			0.01884	851.542	0.00344	460.497	0.08601	416.502	0.07139	335.619	0.09716	206.627		-2.97792	6.79685	-3.67632	6.71492
			0.01889	851.142	0.00345	462.105	0.08614	416.502	0.07149	335.619	0.09728	206.579		-2.97757	6.79765	-3.67589	6.71482
			0.01892	851.209	0.00348	466.794	0.08626	416.174	0.07159	335.319	0.0974	206.531		-2.97786	6.79779	-3.67624	6.71471
			0.01898	851.809	0.0035	468.67	0.08638	416.174	0.07169	335.02	0.09751	206.484		-2.9734	6.79787	-3.67616	6.71462
			0.01903	851.609	0.0035	468.67	0.08651	416.502	0.07179	334.421	0.09763	206.436		-2.9739	6.79807	-3.67535	6.71457
			0.01906	851.075	0.00349	467.464	0.08663	416.502	0.07189	334.122	0.09775	206.388		-2.9733	6.7981	-3.67374	6.71454
			0.01913	851.609	0.00349	467.062	0.08676	416.502	0.07199	333.822	0.09786	206.34		-2.97083	6.79831	-3.6722	6.71453
			0.01919	851.609	0.0035	469.34	0.08688	416.502	0.07209	333.523	0.09798	206.292		-2.9712	6.79774	-3.6701	6.71458
			0.01922	851.542	0.00353	472.555	0.08701	416.174	0.07219	332.924	0.0981	206.244		-2.97066	6.79808	-3.66815	6.71466
			0.01926	851.275	0.00354	474.163	0.08713	416.174	0.07229	332.325	0.09821	206.196		-2.96962	6.79751	-3.66666	6.7147
			0.01932	851.075	0.00357	477.646	0.08725	416.174	0.07239	332.026	0.09833	206.147		-2.96901	6.79762	-3.66624	6.71475
			0.01931	851.676	0.00359	480.995	0.08738	416.174	0.07249	331.727	0.09845	206.099		-2.96752	6.7984	-3.66533	6.71481
			0.0195	851.275	0.0036	482.201	0.0875	416.174	0.07259	331.128	0.09856	206.05		-2.96496	6.79845	-3.66396	6.71488
			0.01947	851.275	0.00359	480.594	0.08763	416.174	0.07269	330.529	0.09868	206.001		-2.96649	6.7983	-3.66373	6.71491
			0.01952	851.475	0.00359	480.594	0.08775	416.174	0.07279	329.93	0.0988	205.952		-2.96568	6.79842	-3.66346	6.71491
			0.01957	851.542	0.0036	482.871	0.08788	416.174	0.07289	329.331	0.09891	205.903		-2.96409	6.79858	-3.66156	6.71491
			0.01957	851.275	0.0036	482.469	0.088	415.845	0.07299	328.733	0.09903	205.854		-2.9627	6.79818	-3.65876	6.7149
			0.01967	851.409	0.00361	483.675	0.08812	416.174	0.07309	328.134	0.09915	205.804		-2.96214	6.79876	-3.656	6.71492
			0.01974	851.542	0.00363	486.622	0.08825	416.174	0.07319	327.236	0.09926	205.754		-2.9614	6.79872	-3.65404	6.71491
			0.01976	850.942	0.00364	487.292	0.08837	415.845	0.0733	326.637	0.09938	205.705		-2.96063	6.79837	-3.65322	6.71487
			0.01981	850.875	0.00363	486.086	0.0885	415.845	0.0734	325.739	0.0995	205.655		-2.95908	6.79868	-3.65224	6.71481
			0.01986	851.475	0.00363	486.086	0.08862	415.845	0.0735	324.841	0.09961	205.605		-2.95885	6.79854	-3.65055	6.71483
			0.0199	850.875	0.00361	484.077	0.08875	416.174	0.0736	323.643	0.09973	205.554		-2.95742	6.79877	-3.64853	6.71488
			0.01995	850.742	0.00363	485.952	0.08887	415.845	0.0737	322.445	0.09985	205.504		-2.95643	6.7985	-3.64707	6.71492
			0.02001	851.209	0.00363	486.756	0.08899	415.845	0.0738	321.248	0.09996	205.453		-2.95565	6.79902	-3.64673	6.71494
			0.02006	851.275	0.00362	485.015	0.08912	415.845	0.0739	319.452	0.10008	205.402		-2.9554	6.79919	-3.64666	6.71495
			0.02007	850.942	0.00361	483.005	0.08924	415.845	0.074	317.955	0.1002	205.351		-2.95422	6.79886	-3.64512	6.71509
			0.02022	851.209	0.00361	483.943	0.08937	415.845	0.0741	316.158	0.10031	205.299		-2.9549	6.79898	-3.64397	6.7151
			0.02027	850.875	0.00362	484.881	0.08949	415.845	0.0742	313.763	0.10043	205.247		-2.95164	6.79915	-3.64319	6.71515
			0.02026	850.942	0.00361	483.809	0.08962	415.845	0.0743	311.069	0.10055	205.195		-2.95121	6.79893	-3.64274	6.71522
			0.02036	850.675	0.00361	484.077	0.08974	415.845	0.0744	307.476	0.10066	205.143		-2.95153	6.79907	-3.642	6.71529
			0.02033	850.608	0.00362	485.417	0.08986	415.516	0.0745	303.883	0.10078	205.091		-2.94869	6.79961	-3.64233	6.71534
			0.02041	850.942	0.00362	484.479	0.08999	415.516	0.0746	299.692	0.1009	205.038		-2.94653	6.79918	-3.64226	6.71539
			0.02043	851.275	0.00362	484.345	0.09011	415.516	0.0747	294.303	0.10101	204.985		-2.94877	6.79883	-3.64151	6.71544
			0.0205	850.742	0.00363	485.818	0.09024	415.516	0.0748	286.518	0.10113	204.932		-2.94676	6.79909	-3.63936	6.71559
			0.02057	851.075	0.00366	490.374	0.09036	415.516	0.0749	273.944	0.10125	204.878		-2.94572	6.79922	-3.63714	6.71566
			0.02062	850.742	0.0037	495.465	0.09049	415.845	0.075	217.059	0.10137	204.824		-2.94478	6.79951	-3.63573	6.71572
			0.02072	851.742	0.00372	497.742	0.09061	415.516			0.10148	204.77		-2.94447	6.79976	-3.63415	6.71577
			0.02066	851.075	0.00372	498.278	0.09073	415.516			0.1016	204.716		-2.94476	6.79959	-3.63267	6.7158
			0.02076	851.342	0.00371	496.938	0.09086	415.516			0.10172	204.661		-2.9423	6.7994	-3.6312	6.71581
			0.0208	851.609	0.00369	493.723	0.09098	415.516			0.10183	204.607		-2.94135	6.79977	-3.6301	6.71582
			0.02085	851.809	0.00367	491.847	0.09111	415.845			0.10195	204.552		-2.94078	6.79909	-3.62955	6.71583
			0.0209	851.142	0.00366	490.508	0.09123	415.516			0.10207	204.496		-2.94001	6.7996	-3.63039	6.71577
			0.02093	851.275	0.00366	490.642	0.09136	415.187			0.10218	204.441		-2.93823	6.7997	-3.63057	6.71574
			0.02097	851.275	0.00367	491.043	0.09148	415.187			0.1023	204.385		-2.93812	6.79923	-3.62944	6.71579
			0.02102	851.209	0.00369	494.527	0.0916	415.187			0.10242	204.33		-2.93762	6.79934	-3.62661	6.71591
			0.02108	851.542	0.00371	497.608	0.09173	415.516			0.10253	204.274		-2.93549	6.79976	-3.62431	6.71599
			0.02112	851.676	0.00372	498.278	0.09185	415.187			0.10265	204.218		-2.93444	6.79982	-3.62296	6.71611
			0.02117	851.542	0.00372	498.412	0.0921	415.187			0.10277	204.162		-2.934	6.79921	-3.62274	6.71619
			0.02123	851.742	0.00373	499.216	0.09223	415.187			0.10288	204.106		-2.9328	6.79936	-3.62263	6.71627
			0.02138	851.609	0.00372	497.876	0.09235	415.187			0.103	204.05		-2.93263	6.79984	-3.62194	6.71634
			0.02133	851.409	0.0037	495.063	0.09247	415.187			0.10312	203.994		-2.93225	6.79939	-3.62129	6.71643
			0.02142	851.209	0.00368	492.383	0.0926	415.187			0.10323	203.938		-2.93093	6.79977	-3.62085	6.71651
			0.02139	851.009	0.00366	490.91	0.09272	415.187			0.10335	203.882		-2.9304	6.80035	-3.61954	6.71661
			0.02148	851.742	0.00367	491.177	0.09285	415.187			0.10347	203.827		-2.92785	6.79954	-3.61754	6.71674
			0.02153	851.009	0.00367	491.311	0.09297	414.859			0.10358	203.771		-2.92773	6.80033	-3.61638	6.71693
			0.02154	851.009	0.00368	492.919	0.0931	414.859			0.1037	203.716		-2.92713	6.79989	-3.6157	6.71695
			0.0216	851.542	0.00369	494.259	0.09322	414.859			0.10382	203.661		-2.92651	6.79969	-3.61573	6.71695
			0.0217	851.275	0.00367	491.445	0.09334	414.859			0.10393	203.606		-2.92576	6.79958	-3.61533	6.71692
			0.02174	851.209	0.00362	485.283	0.09347	414.859			0.10405	203.552		-2.92497	6.79993	-3.6153	6.71685
			0.02174	851.876	0.0036	482.603	0.09359	414.53			0.10417	203.498		-2.92397	6.79967	-3.61512	6.71672
			0.02183	851.676	0.00361	483.407	0.09372	414.53			0.10428	203.444		-2.92233	6.79984	-3.61396	6.71659
			0.02189	850.942	0.0036	482.603	0.09384	414.53			0.1044	203.39		-2.92247	6.80038	-3.61255	6.71645
			0.0219	851.075	0.00363	486.622	0.09397	414.201			0.10452	203.337		-2.92043	6.80041	-3.61234	6.71634
			0.02195	851.342	0.00366	490.374	0.09409	414.201			0.10463	203.284		-2.91984	6.79974	-3.61255	6.71621
			0.02204	851.142	0.00368	493.187	0.09421	414.53			0.10475	203.231		-2.91945	6.80062	-3.61226	6.71613
			0.02207	850.942	0.0037	495.733	0.09434	414.201			0.10487	203.179		-2.91882	6.80026	-3.61115	6.71608
			0.02213	851.142	0.00371	497.206	0.09446	414.201			0.10498	203.127		-2.91789	6.80047	-3.61003	6.71608
			0.02213	851.142	0.00371	496.67	0.09459	414.201			0.1051	203.075		-2.91665	6.80038	-3.60892	6.7161
			0.02222	851.075	0.00373	500.288	0.09471	413.872			0.10522	203.024		-2.91554	6.8002	-3.60748	6.71618
			0.02223	851.009	0.00376	504.039	0.09484	413.872			0.10533	202.973		-2.91439	6.80011	-3.60658	6.71629
			0.02227	850.608	0.00377	504.575	0.09496	413.544			0.10545	202.922		-2.91469	6.80025	-3.60565	6.71642
			0.02234	851.075	0.00376	503.771	0.09508	413.544			0.10557	202.872		-2.91353	6.80078	-3.60501	6.71653
			0.02237	850.808	0.00376	504.307	0.09521	413.544			0.10568	202.822		-2.91275	6.80059	-3.60544	6.71658
			0.02245	850.675	0.0038	508.728	0.09533	413.544			0.1058	202.772		-2.91141	6.80074	-3.60519	6.71663
			0.02246	851.209	0.00384	514.623	0.09546	413.544			0.10592	202.722		-2.91085	6.80093	-3.60454	6.71669
			0.02246	851.475	0.00387	518.91	0.09558	413.544			0.10603	202.673		-2.90958	6.80092	-3.60365	6.71679
			0.02258	850.808	0.00389	521.322	0.09571	413.215			0.10615	202.624		-2.90915	6.80087	-3.60293	6.71683
			0.02268	851.342	0.00388	519.446	0.09583	413.215			0.10627	202.575		-2.90791	6.80172	-3.60254	6.71684
			0.02265	851.075	0.00387	517.838	0.09595	413.215			0.10638	202.527		-2.90463	6.80143	-3.60293	6.71685
			0.02275	850.742	0.00386	516.499	0.09608	412.886			0.1065	202.479		-2.90615	6.80103	-3.60308	6.71686
			0.02274	850.542	0.00388	519.446	0.0962	412.886			0.10662	202.43		-2.90596	6.80104	-3.60197	6.71692
			0.02275	851.075	0.00391	523.197	0.09633	412.886			0.10673	202.382		-2.90444	6.80136	-3.60061	6.71693
			0.02281	850.608	0.00391	523.733	0.09645	412.886			0.10685	202.334		-2.90332	6.8015	-3.59955	6.71698
			0.0229	850.608	0.00391	523.197	0.09658	412.886			0.10697	202.286		-2.90216	6.80156	-3.59866	6.71708
			0.0229	850.608	0.0039	522.527	0.0967	412.558			0.10708	202.239		-2.90151	6.80144	-3.5977	6.71721
			0.02296	850.608	0.0039	522.125	0.09683	412.558			0.1072	202.191		-2.90088	6.80171	-3.5961	6.71733
			0.02301	851.209	0.00389	521.456	0.09695	412.558			0.10732	202.144		-2.89892	6.80158	-3.59429	6.71747
			0.02314	850.742	0.00389	521.59	0.09707	412.558			0.10744	202.096		-2.89932	6.80125	-3.59263	6.7176
			0.0231	851.009	0.00389	520.518	0.0972	412.229			0.10755	202.049		-2.89796	6.80148	-3.591	6.71774
			0.02317	850.875	0.00387	518.642	0.09732	412.229			0.10767	202.001		-2.89675	6.80178	-3.58952	6.71789
			0.02318	850.608	0.00386	516.766	0.09745	411.9			0.10779	201.954		-2.89835	6.80169	-3.58783	6.71801
			0.02327	850.675	0.00386	517.302	0.09757	411.9			0.1079	201.907		-2.89577	6.80137	-3.58699	6.71813
			0.02331	850.875	0.00388	519.312	0.0977	411.9			0.10802	201.86		-2.89593	6.80183	-3.58738	6.71815
			0.02343	850.875	0.00387	517.838	0.09782	411.571			0.10825	201.765		-2.89354	6.80196	-3.58745	6.71822
			0.02336	850.608	0.00386	517.302	0.09794	411.571			0.10837	201.718		-2.89359	6.80172	-3.58667	6.71824
			0.02342	851.409	0.00388	520.25	0.09807	411.571			0.10849	201.671		-2.89164	6.80253	-3.5852	6.71822
			0.02347	851.142	0.0039	522.259	0.09819	411.243			0.1086	201.624		-2.89224	6.80234	-3.58362	6.71818
			0.02352	851.409	0.00391	524.135	0.09832	411.243			0.10872	201.577		-2.89089	6.80187	-3.58275	6.71812
			0.02362	851.542	0.00392	524.537	0.09844	410.914			0.10884	201.53		-2.88971	6.8017	-3.58201	6.71806
			0.02365	851.209	0.00394	527.35	0.09857	410.914			0.10895	201.483		-2.8869	6.80256	-3.58055	6.71802
			0.02368	851.342	0.00397	531.37	0.09869	410.585			0.10907	201.435		-2.88876	6.80152	-3.57887	6.71797
			0.02369	850.742	0.00398	532.709	0.09881	410.585			0.10919	201.388		-2.8876	6.8019	-3.57804	6.7179
			0.0238	851.009	0.00398	533.647	0.09894	410.585			0.1093	201.34		-2.88624	6.80236	-3.57762	6.7179
			0.02394	850.942	0.004	535.791	0.09906	410.256			0.10942	201.292		-2.88525	6.80281	-3.5772	6.71787
			0.0239	851.075	0.00402	538.202	0.09919	409.928			0.10954	201.244		-2.88444	6.80199	-3.57657	6.7178
			0.02388	850.875	0.00404	541.686	0.09931	409.928			0.10965	201.195		-2.88344	6.80283	-3.57637	6.71785
			0.02398	851.275	0.00408	546.241	0.09944	409.599			0.10977	201.146		-2.88261	6.80265	-3.57588	6.71788
			0.02402	851.209	0.00411	550.796	0.09956	409.599			0.10989	201.097		-2.88197	6.80205	-3.57557	6.71793
			0.0241	851.142	0.00413	553.877	0.09968	409.27			0.11	201.048		-2.88132	6.80178	-3.5756	6.71795
			0.02414	851.342	0.00413	553.609	0.09981	408.941			0.11012	200.998		-2.88047	6.80253	-3.5756	6.71796
			0.02418	851.876	0.00413	553.207	0.09993	408.613			0.11024	200.947		-2.87942	6.80228	-3.57505	6.718
			0.02424	851.009	0.00413	552.939	0.10006	408.284			0.11035	200.897		-2.87827	6.80242	-3.5746	6.71799
			0.02427	851.475	0.00412	552.27	0.10018	407.955			0.11047	200.846		-2.87803	6.80235	-3.57394	6.71801
			0.02444	851.475	0.00411	551.064	0.10031	407.627			0.11059	200.794		-2.8769	6.80242	-3.57314	6.71805
			0.02436	851.142	0.00408	546.375	0.10043	407.627			0.1107	200.742		-2.87596	6.80192	-3.57293	6.71805
			0.02441	850.875	0.00404	540.614	0.10055	406.969			0.11082	200.69		-2.87642	6.80205	-3.57328	6.71805
			0.02448	850.808	0.004	536.193	0.10068	406.64			0.11094	200.638		-2.87415	6.8021	-3.57317	6.71805
			0.02453	851.342	0.004	535.925	0.1008	406.312			0.11105	200.585		-2.87383	6.80157	-3.57297	6.718
			0.02456	851.075	0.00402	538.604	0.10093	405.325			0.11117	200.531		-2.87395	6.80258	-3.57279	6.71787
			0.0246	851.142	0.00402	538.202	0.10105	404.997			0.11129	200.478		-2.87346	6.80277	-3.57186	6.7178
			0.02466	851.209	0.004	535.523	0.10118	404.339			0.1114	200.424		-2.87136	6.80226	-3.57037	6.71774
			0.02471	851.275	0.004	535.389	0.1013	403.682			0.11152	200.37		-2.87085	6.80221	-3.56951	6.71767
			0.02479	851.275	0.004	535.925	0.10142	403.353			0.11164	200.316		-2.87111	6.80259	-3.56913	6.71761
			0.02484	851.475	0.00404	541.418	0.10155	402.696			0.11175	200.262		-2.86911	6.80231	-3.56737	6.71763
			0.02486	851.342	0.00409	548.518	0.10167	402.038			0.11187	200.208		-2.86783	6.80348	-3.56613	6.71761
			0.02494	850.808	0.0041	549.724	0.1018	401.709			0.11199	200.153		-2.86779	6.80278	-3.56568	6.71755
			0.02497	851.009	0.00409	548.25	0.10192	401.052			0.1121	200.099		-2.86708	6.80282	-3.56438	6.71766
			0.02503	851.009	0.0041	549.054	0.10205	400.394			0.11222	200.044		-2.86645	6.80293	-3.56311	6.71778
			0.02508	850.608	0.00412	551.734	0.10217	399.737			0.11234	199.99		-2.86729	6.80296	-3.56304	6.71791
			0.02508	850.675	0.00415	556.423	0.10229	399.08			0.11245	199.935		-2.86578	6.8025	-3.56332	6.71805
			0.02513	851.609	0.00418	560.442	0.10242	398.422			0.11257	199.88		-2.86297	6.80305	-3.56239	6.71824
			0.02515	850.675	0.00419	561.38	0.10254	397.436			0.11269	199.826		-2.8631	6.80359	-3.5616	6.71841
			0.02522	850.608	0.0042	562.72	0.10267	396.45			0.1128	199.771		-2.86199	6.80279	-3.56112	6.71856
			0.0253	850.875	0.00421	563.925	0.10279	395.135			0.11292	199.716		-2.86163	6.80289	-3.56044	6.71866
			0.02529	850.942	0.00422	564.729	0.10292	393.82			0.11304	199.661		-2.86018	6.80399	-3.55935	6.71874
			0.02542	851.275	0.00424	567.677	0.10304	392.176			0.11315	199.606		-2.85956	6.8027	-3.55805	6.71881
			0.0254	851.342	0.00424	567.677	0.10316	389.875			0.11327	199.551		-2.85888	6.80328	-3.55679	6.71889
			0.02543	850.408	0.00423	566.471	0.10329	386.588			0.11339	199.496		-2.85717	6.80393	-3.55594	6.71893
			0.02553	850.808	0.00426	570.088	0.10341	383.629			0.1135	199.441		-2.85773	6.80351	-3.5543	6.71899
			0.02555	850.608	0.00429	575.313	0.10354	380.342			0.11362	199.386		-2.85613	6.8036	-3.55312	6.719
			0.02559	850.475	0.00431	577.859	0.10366	377.383			0.11374	199.33		-2.8553	6.8038	-3.552	6.71902
			0.02564	850.742	0.00432	578.26	0.10379	373.11			0.11386	199.275		-2.85499	6.80468	-3.55074	6.71907
			0.02573	850.875	0.00432	579.064	0.10391	369.822			0.11397	199.219		-2.8529	6.80386	-3.54851	6.71914
			0.02574	850.942	0.00433	580.136	0.10403	366.206			0.11409	199.163		-2.85405	6.80403	-3.54719	6.71923
			0.02579	851.075	0.00432	578.796	0.10416	362.59			0.11421	199.107		-2.85201	6.80376	-3.54726	6.71929
			0.02581	850.742	0.00431	577.457	0.10428	358.974			0.11432	199.052		-2.85134	6.80435	-3.54585	6.71935
			0.02605	850.875	0.00429	574.107	0.10441	356.016			0.11444	198.996		-2.85046	6.80471	-3.54487	6.71936
			0.02599	851.342	0.00428	573.571	0.10453	352.728			0.11456	198.939		-2.84965	6.80405	-3.54353	6.71945
			0.02594	850.742	0.00428	572.902	0.10466	349.77			0.11467	198.883		-2.84856	6.80427	-3.54188	6.71954
			0.02604	850.675	0.00427	572.366	0.10478	346.483			0.11479	198.826		-2.84772	6.80416	-3.54118	6.71959
			0.02615	850.542	0.00427	571.964	0.1049	342.867			0.11491	198.77		-2.84692	6.80405	-3.54104	6.7196
			0.02617	850.608	0.00427	571.964	0.10503	339.25			0.11502	198.713		-2.84637	6.80416	-3.54061	6.71967
			0.02623	850.875	0.00427	572.5	0.10515	335.634			0.11514	198.656		-2.84467	6.80489	-3.5394	6.71972
			0.02628	851.409	0.00429	574.509	0.10528	332.676			0.11526	198.598		-2.84462	6.80442	-3.5386	6.7197
			0.02628	850.808	0.00428	573.303	0.1054	329.389			0.11537	198.541		-2.84395	6.80399	-3.5385	6.71967
			0.02634	850.742	0.00426	570.222	0.10553	326.759			0.11549	198.483		-2.84134	6.80469	-3.5381	6.71963
			0.02646	851.342	0.00427	571.964	0.10565	324.129			0.11561	198.425		-2.84159	6.80436	-3.53786	6.71957
			0.02641	851.275	0.0043	575.447	0.10577	321.499			0.11572	198.367		-2.84131	6.80461	-3.53743	6.7195
			0.02659	850.675	0.0043	575.447	0.1059	318.869			0.11584	198.309		-2.8408	6.80488	-3.53629	6.71938
			0.02655	851.075	0.0043	576.653	0.10602	316.239			0.11596	198.251		-2.83969	6.80432	-3.53523	6.71927
			0.0266	851.475	0.00433	580.672	0.10615	312.952			0.11607	198.193		-2.83952	6.80433	-3.53423	6.71919
			0.02668	850.675	0.00436	584.557	0.10627	309.665			0.11619	198.134		-2.83834	6.80471	-3.5329	6.71913
			0.0267	851.142	0.00439	588.443	0.1064	306.706			0.11631	198.075		-2.83883	6.80476	-3.5322	6.71906
			0.02673	851.342	0.00441	590.318	0.10652	303.419			0.11642	198.016		-2.83655	6.80434	-3.53154	6.71901
			0.02683	850.942	0.00443	592.998	0.10664	300.46			0.11654	197.957		-2.83651	6.80482	-3.53091	6.71907
			0.02686	850.875	0.00443	593.935	0.10677	295.858			0.11666	197.897		-2.8345	6.80493	-3.53047	6.7191
			0.02697	851.275	0.00443	592.998	0.10689	291.584			0.11677	197.837		-2.8338	6.80435	-3.53014	6.71908
			0.02695	851.209	0.00442	591.926	0.10702	287.64			0.11689	197.777		-2.83383	6.80482	-3.52994	6.71905
			0.02701	850.808	0.00441	590.586	0.10714	283.366			0.11701	197.716		-2.83254	6.80513	-3.52925	6.7191
			0.02715	851.609	0.0044	588.978	0.10727	277.778			0.11712	197.655		-2.83243	6.80427	-3.52895	6.71917
			0.02711	851.275	0.00439	588.576	0.10739	270.874			0.11724	197.593		-2.83204	6.80445	-3.52875	6.71923
			0.02715	851.075	0.00442	592.462	0.10751	262.985			0.11736	197.531		-2.83124	6.80466	-3.52783	6.71932
			0.02719	851.542	0.00444	595.141	0.10764	258.383			0.11747	197.467		-2.83037	6.80463	-3.5267	6.71942
			0.02726	851.275	0.00446	597.955	0.10776	254.438			0.11759	197.403		-2.82905	6.80486	-3.52555	6.71958
			0.02732	850.608	0.00448	599.83	0.10789	250.822			0.11771	197.339		-2.82704	6.80436	-3.52492	6.71972
			0.02738	850.942	0.00449	601.304	0.10801	247.535			0.11782	197.273		-2.82637	6.80432	-3.52456	6.71985
			0.02743	851.475	0.00447	598.759	0.10814	244.247			0.11794	197.207		-2.82714	6.80498	-3.5238	6.71993
			0.02753	851.209	0.00443	593.534	0.10826	240.96			0.11806	197.139		-2.82565	6.80506	-3.52222	6.72004
			0.02751	850.808	0.00441	590.452	0.10838	237.344			0.11817	197.071		-2.82484	6.80425	-3.5213	6.72004
			0.02756	851.475	0.00441	590.72	0.10851	233.399			0.11829	197.002		-2.82342	6.80528	-3.52074	6.72005
			0.02761	851.475	0.00441	591.39	0.10863	230.112			0.11841	196.932		-2.82352	6.80535	-3.51992	6.72007
			0.02766	851.209	0.00442	592.194	0.10876	226.496			0.11852	196.86		-2.82273	6.80477	-3.52002	6.71999
			0.02771	850.808	0.00443	593.534	0.10888	223.537			0.11864	196.788		-2.82203	6.80457	-3.51979	6.71993
			0.02776	851.209	0.00444	594.203	0.10901	220.25			0.11876	196.715		-2.81975	6.80479	-3.51907	6.71988
			0.02782	851.075	0.00447	598.223	0.10913	216.634			0.11887	196.64		-2.81982	6.80549	-3.51845	6.71984
			0.02773	850.608	0.00451	604.519	0.10925	212.689			0.11899	196.565		-2.81947	6.80528	-3.51874	6.71982
			0.02791	851.142	0.00454	608.003	0.10938	209.073			0.11911	196.488		-2.81868	6.80524	-3.51897	6.71976
			0.02796	850.942	0.00454	608.271	0.1095	205.128			0.11922	196.41		-2.81787	6.80506	-3.51805	6.71977
			0.02801	851.009	0.00454	608.405	0.10963	201.183			0.11934	196.332		-2.81708	6.80534	-3.51671	6.7199
			0.02803	850.942	0.00452	605.055	0.10975	196.91			0.11946	196.252		-2.81598	6.80533	-3.51564	6.72004
			0.02809	851.009	0.00447	599.16	0.10988	192.308			0.11957	196.171		-2.81545	6.8052	-3.51466	6.72017
			0.02816	851.075	0.00445	595.543	0.11	188.363			0.11969	196.088		-2.81466	6.80548	-3.51355	6.72024
			0.0282	850.675	0.00442	592.73					0.11981	196.005		-2.81397	6.80529	-3.51231	6.72037
			0.02824	850.475	0.00443	592.864					0.11993	195.92		-2.81252	6.80601	-3.51127	6.72042
			0.02832	850.942	0.00444	594.739					0.12004	195.835		-2.81188	6.80589	-3.51065	6.72048
			0.02832	850.942	0.00443	593.534					0.12016	195.748		-2.81137	6.80592	-3.51043	6.72049
			0.02841	850.542	0.00441	590.72					0.12028	195.66		-2.81033	6.80551	-3.5103	6.72049
			0.02846	851.475	0.00438	586.701					0.12039	195.57		-2.80974	6.80555	-3.51046	6.72044
			0.0285	850.942	0.00437	584.959					0.12051	195.48		-2.80906	6.80637	-3.51026	6.72036
			0.0285	850.675	0.00434	581.744					0.12063	195.388		-2.80811	6.80604	-3.50935	6.72032
			0.02868	850.675	0.00432	578.662					0.12074	195.295		-2.80756	6.80591	-3.50809	6.72029
			0.02874	850.942	0.00431	577.591					0.12086	195.202		-2.80688	6.80642	-3.50679	6.72031
			0.02875	850.542	0.00433	580.27					0.12098	195.107		-2.80566	6.80626	-3.50557	6.72031
			0.02879	850.675	0.00435	582.548					0.12109	195.011		-2.80416	6.80627	-3.50453	6.72031
			0.02886	851.142	0.00436	583.753					0.12121	194.914		-2.80418	6.80666	-3.5036	6.72032
			0.02901	850.742	0.00437	585.897					0.12133	194.816		-2.80337	6.80679	-3.50221	6.72041
			0.02893	851.009	0.00439	588.175					0.12144	194.718		-2.80242	6.80583	-3.50076	6.72047
			0.02889	851.342	0.00439	588.175					0.12156	194.618		-2.80177	6.8065	-3.49903	6.72052
			0.02904	850.875	0.00438	586.969					0.12168	194.518		-2.80066	6.80672	-3.49704	6.7206
			0.02908	850.208	0.00438	586.433					0.12179	194.416		-2.79979	6.80662	-3.49618	6.72065
			0.02909	850.475	0.00439	588.71					0.12191	194.314		-2.79834	6.80631	-3.49579	6.72068
			0.02918	850.542	0.00442	592.462					0.12203	194.211		-2.79863	6.80708	-3.49534	6.72071
			0.02923	851.009	0.00443	593.667					0.12214	194.108		-2.79744	6.80676	-3.49461	6.72071
			0.02927	850.875	0.00445	595.543					0.12226	194.003		-2.7971	6.80615	-3.4932	6.72076
			0.02933	850.875	0.00445	595.811					0.12238	193.898		-2.79633	6.80644	-3.49094	6.72078
			0.02936	851.475	0.00445	595.945					0.12249	193.792		-2.79548	6.8068	-3.48859	6.72082
			0.02942	851.209	0.00446	597.017					0.12261	193.685		-2.79551	6.8068	-3.48726	6.7208
			0.02948	851.075	0.00449	601.17					0.12273	193.577		-2.79246	6.80612	-3.48618	6.72074
			0.02946	850.875	0.00451	604.787					0.12284	193.469		-2.79323	6.80647	-3.4852	6.72069
			0.02959	850.942	0.00454	607.869					0.12296	193.359		-2.79185	6.80687	-3.48447	6.72063
			0.02962	850.875	0.00455	609.61					0.12308	193.249		-2.79214	6.80669	-3.48327	6.72063
			0.02967	851.009	0.00457	612.692					0.12319	193.138		-2.79123	6.80659	-3.48238	6.72059
			0.02972	850.875	0.00459	615.103					0.12331	193.026		-2.78909	6.8068	-3.48137	6.72056
			0.02978	850.875	0.00462	618.855					0.12343	192.912		-2.78928	6.80687	-3.48024	6.72047
			0.02982	851.676	0.00464	620.998					0.12354	192.798		-2.79009	6.80705	-3.47964	6.72047
			0.02986	851.209	0.00463	620.73					0.12366	192.682		-2.78799	6.80695	-3.47923	6.72049
			0.02993	851.142	0.00464	620.998					0.12378	192.565		-2.78657	6.80656	-3.4781	6.72056
			0.02999	851.542	0.00466	624.214					0.12389	192.447		-2.78598	6.80715	-3.47801	6.72062
			0.03005	851.342	0.00466	624.883					0.12401	192.327		-2.78528	6.80727	-3.47876	6.72072
			0.03009	850.808	0.00465	623.142					0.12413	192.205		-2.7848	6.80636	-3.47901	6.72084
			0.03012	850.742	0.00464	621.668					0.12424	192.082		-2.78378	6.80681	-3.47823	6.72097
			0.03019	851.475	0.00464	620.998					0.12436	191.956		-2.78276	6.80719	-3.47672	6.72116
			0.03024	850.608	0.00464	620.998					0.12448	191.742		-2.78199	6.80685	-3.47512	6.72136
			0.03026	851.409	0.00465	623.41					0.12459	191.742		-2.78156	6.8068	-3.473	6.7215
			0.03029	851.409	0.00468	626.357					0.12471	191.742		-2.78058	6.80725	-3.47109	6.72167
			0.03039	850.875	0.00469	628.233					0.12483	191.742		-2.78024	6.80735	-3.47028	6.72186
			0.03048	851.275	0.00471	631.18					0.12494	191.459		-2.77928	6.8067	-3.47131	6.72196
			0.03051	851.676	0.00472	631.716					0.12506	191.459		-2.77866	6.8069	-3.47178	6.72199
			0.03056	851.009	0.00469	628.903					0.12518	191.459		-2.77782	6.80671	-3.47134	6.72202
			0.03061	851.009	0.00466	624.749					0.12529	191.176		-2.77669	6.80678	-3.4715	6.72197
			0.03067	851.275	0.00466	624.348					0.12541	191.176		-2.77452	6.80755	-3.47184	6.7219
			0.03071	851.475	0.00469	627.697					0.12553	190.894		-2.77553	6.80748	-3.47153	6.72184
			0.03071	850.875	0.00472	631.85					0.12564	190.611		-2.77369	6.80752	-3.47025	6.72176
			0.03076	851.475	0.00474	634.663					0.12576	190.611		-2.77403	6.80711	-3.46941	6.72166
			0.03087	850.942	0.00475	635.869					0.12588	190.611		-2.77325	6.80739	-3.4691	6.72155
			0.03092	850.875	0.00475	636.405					0.126	190.328		-2.77071	6.80763	-3.46841	6.72151
			0.03096	851.542	0.00474	634.53					0.12611	190.328		-2.77166	6.80788	-3.46742	6.72152
			0.03101	851.409	0.00472	632.788					0.12623	190.045		-2.77085	6.80754	-3.46673	6.72152
			0.03105	851.609	0.0047	629.706					0.12635	189.762		-2.77014	6.80735	-3.46633	6.72153
			0.03106	850.808	0.00468	626.759					0.12646	190.045		-2.76969	6.80808	-3.46494	6.72168
			0.03116	851.342	0.00466	624.883					0.12658	189.762		-2.76832	6.80762	-3.46373	6.72179
			0.03125	850.875	0.00466	623.946					0.1267	189.48		-2.76745	6.80728	-3.46277	6.72191
			0.03123	850.542	0.00469	628.635					0.12681	189.48		-2.76724	6.80769	-3.46237	6.72198
			0.03129	851.275	0.00472	632.52					0.12693	189.197		-2.76706	6.80794	-3.46206	6.72203
			0.03136	851.342	0.00473	634.128					0.12705	189.197		-2.76596	6.80745	-3.46147	6.72207
			0.03138	851.075	0.00475	636.539					0.12716	188.914		-2.76515	6.8086	-3.46178	6.72202
			0.03144	850.942	0.00476	637.343					0.12728	188.631		-2.76438	6.8085	-3.46221	6.72198
			0.03149	851.475	0.00475	636.673					0.1274	188.631		-2.76368	6.80807	-3.46234	6.72198
			0.03154	850.675	0.00476	637.879					0.12751	188.348		-2.7632	6.80865	-3.46224	6.72195
			0.03152	850.675	0.00477	638.951					0.12763	187.783		-2.76188	6.8085	-3.46249	6.7219
			0.03162	851.075	0.00481	643.774					0.12775	187.5		-2.76116	6.80831	-3.46252	6.72182
			0.03171	851.009	0.00482	646.185					0.12786	187.5		-2.75994	6.80838	-3.46215	6.72182
			0.03175	850.542	0.00484	648.061					0.12798	187.217		-2.75926	6.80882	-3.46138	6.72183
			0.03178	851.342	0.00484	647.927					0.1281	186.934		-2.75914	6.80836	-3.46073	6.72187
			0.0318	851.209	0.00483	646.855					0.12821	186.652		-2.75794	6.80804	-3.46008	6.72193
			0.03188	850.475	0.00484	647.793					0.12833	186.369		-2.75751	6.80854	-3.45947	6.72199
			0.03194	850.875	0.00483	646.989					0.12845	186.086		-2.75596	6.80942	-3.45833	6.72202
			0.03196	851.275	0.00484	648.999					0.12856	185.803		-2.75536	6.80915	-3.457	6.72211
			0.03202	850.542	0.00487	652.616					0.12868	185.52		-2.75446	6.80858	-3.4555	6.72221
			0.032	850.608	0.00487	652.884					0.1288	185.238		-2.75566	6.80873	-3.45412	6.7223
			0.03209	850.942	0.00487	652.884					0.12891	184.955		-2.75396	6.80955	-3.45305	6.72239
			0.03214	850.675	0.00488	653.956					0.12903	184.672		-2.75295	6.80906	-3.45173	6.72251
			0.03223	850.875	0.00488	653.152					0.12915	184.106		-2.75198	6.80889	-3.45051	6.72261
			0.0322	851.075	0.00487	652.482					0.12926	183.824		-2.75226	6.80903	-3.44987	6.72265
			0.03229	851.209	0.00489	654.626					0.12938	183.258		-2.74993	6.80957	-3.4499	6.72265
			0.03234	850.675	0.00492	659.449					0.1295	182.692		-2.75034	6.80899	-3.44923	6.72266
			0.03246	851.142	0.00496	664.406					0.12961	182.127		-2.74936	6.80937	-3.44761	6.72268
			0.03241	851.409	0.00498	667.085					0.12973	181.561		-2.74734	6.80942	-3.44688	6.72268
			0.03249	850.808	0.00499	668.961					0.12996	180.995		-2.74771	6.80908	-3.44627	6.72267
			0.03255	851.209	0.00499	667.889					0.13008	180.147		-2.74752	6.80925	-3.44558	6.72262
			0.03267	851.676	0.00496	665.076					0.1302	179.299		-2.7467	6.80907	-3.44512	6.72257
			0.03265	851.142	0.00496	664.808					0.13031	178.733		-2.74589	6.80959	-3.44421	6.72256
			0.0327	851.409	0.00498	667.755					0.13043	177.602		-2.74436	6.80938	-3.44306	6.7226
			0.03278	850.808	0.005	670.033					0.13055	176.188		-2.74466	6.80975	-3.442	6.72256
			0.03273	851.209	0.00502	672.444					0.13066	174.774		-2.74389	6.80972	-3.44139	6.72264
			0.03283	851.409	0.005	670.167					0.13078	173.077		-2.74434	6.80891	-3.44145	6.72271
			0.03292	851.142	0.00499	668.291					0.1309	171.097		-2.74227	6.80936	-3.44148	6.7228
			0.03294	851.409	0.00499	668.693					0.13101	168.835		-2.74172	6.80947	-3.44094	6.72289
			0.03295	851.609	0.00501	671.506					0.13113	166.007		-2.74082	6.80921	-3.43988	6.72303
			0.03304	851.475	0.00503	674.052					0.13125	163.179		-2.74045	6.809	-3.43852	6.72316
			0.03315	851.409	0.00505	676.061					0.13136	159.219		-2.73937	6.80994	-3.43765	6.72329
			0.03312	851.409	0.00506	677.937					0.13148	155.543		-2.73901	6.80949	-3.43831	6.7233
			0.03316	851.342	0.00508	680.483					0.1316	151.584		-2.73818	6.80978	-3.4394	6.72335
			0.03324	851.342	0.00509	682.492					0.13171	147.624		-2.73731	6.80913	-3.44052	6.72331
			0.0333	851.609	0.0051	683.028					0.13183	143.382		-2.73667	6.80885	-3.44052	6.72331
			0.03333	851.542	0.0051	683.028					0.13195	139.14		-2.73568	6.80955	-3.44	6.72335
			0.03335	851.275	0.0051	682.626					0.13207	135.181		-2.73506	6.80912	-3.43952	6.72338
			0.03343	850.942	0.00508	680.483					0.13218	131.505		-2.73505	6.80896	-3.43822	6.72337
			0.03346	851.676	0.00506	677.535					0.1323	128.111		-2.73354	6.80874	-3.43711	6.72331
			0.03355	851.275	0.00505	676.865					0.13242	125		-2.73301	6.80941	-3.43521	6.72327
			0.03349	851.275	0.00505	676.195								-2.73222	6.80969	-3.43356	6.72321
			0.03367	851.075	0.00502	672.578								-2.73062	6.80925	-3.43257	6.72309
			0.03371	851.409	0.00501	670.569								-2.73111	6.80945	-3.43167	6.72295
			0.03371	851.275	0.005	670.167								-2.7299	6.80969	-3.43065	6.72284
			0.03379	851.609	0.005	670.033								-2.72894	6.80998	-3.43048	6.72278
			0.03376	851.009	0.00501	671.64								-2.7288	6.80929	-3.43003	6.72276
			0.03389	851.209	0.00501	671.372								-2.72864	6.80961	-3.42955	6.72269
			0.03392	850.942	0.00501	671.238								-2.72749	6.81047	-3.42856	6.72266
			0.03399	851.342	0.00503	673.65								-2.72702	6.80956	-3.4277	6.72273
			0.03404	850.808	0.00505	675.927								-2.72529	6.8096	-3.42636	6.72288
			0.03408	850.942	0.00507	679.277								-2.72535	6.80991	-3.42543	6.723
			0.03413	851.075	0.00509	681.822								-2.72414	6.80951	-3.42478	6.72309
			0.03416	851.142	0.00509	681.554								-2.72361	6.80986	-3.42448	6.72319
			0.03418	851.342	0.00508	680.617								-2.72257	6.81024	-3.42448	6.72328
			0.03427	850.808	0.00509	681.554								-2.72235	6.81073	-3.42419	6.72338
			0.03418	851.209	0.0051	683.832								-2.71999	6.81041	-3.42291	6.72349
			0.03442	850.608	0.00512	685.574								-2.71982	6.81019	-3.42083	6.72361
			0.03439	850.675	0.00511	685.172								-2.7197	6.81043	-3.41921	6.72367
			0.03445	851.209	0.0051	683.564								-2.71916	6.81063	-3.41882	6.72371
			0.03452	850.875	0.0051	682.894								-2.71834	6.81092	-3.41832	6.72371
			0.03455	850.675	0.00511	684.1								-2.71795	6.81039	-3.41832	6.72367
			0.03457	850.675	0.00511	683.966								-2.71692	6.81054	-3.41808	6.72368
			0.03467	850.808	0.0051	683.564								-2.71708	6.81092	-3.41699	6.72378
			0.03472	850.875	0.00507	679.411								-2.71564	6.81086	-3.41572	6.7239
			0.03477	851.475	0.00505	676.731								-2.71522	6.81089	-3.41478	6.724
			0.0348	851.009	0.00505	676.597								-2.71446	6.81109	-3.41358	6.72406
			0.03488	851.075	0.00505	677.133								-2.71367	6.81052	-3.41246	6.72416
			0.03489	851.409	0.00508	680.483								-2.71309	6.8104	-3.41199	6.72422
			0.03495	850.942	0.00512	685.574								-2.71308	6.81071	-3.4122	6.72427
			0.03503	850.808	0.00516	691.87								-2.71299	6.81033	-3.41202	6.72433
			0.03504	850.875	0.0052	697.095								-2.71115	6.81006	-3.41111	6.72442
			0.03511	850.875	0.0052	696.024								-2.71038	6.81089	-3.41023	6.72454
			0.03518	850.808	0.00517	693.076								-2.70976	6.81086	-3.40929	6.72461
			0.03522	850.942	0.00516	691.2								-2.70768	6.8106	-3.40871	6.72469
			0.03522	851.075	0.00515	689.459								-2.7081	6.81097	-3.40906	6.7247
			0.03532	851.342	0.00516	690.799								-2.7076	6.811	-3.40909	6.72472
			0.03536	851.275	0.00516	691.334								-2.70652	6.80974	-3.40891	6.72472
			0.03538	851.075	0.00517	692.54								-2.70617	6.81078	-3.40862	6.72468
			0.03543	851.409	0.00518	693.88								-2.70385	6.81117	-3.40739	6.72471
			0.03544	851.342	0.00519	694.684								-2.70473	6.81088	-3.40599	6.72472
			0.03555	851.342	0.0052	696.024								-2.70394	6.81132	-3.40433	6.72472
			0.03558	851.676	0.00522	699.373								-2.70368	6.81111	-3.40311	6.72466
			0.03563	851.275	0.00525	703.124								-2.70316	6.81122	-3.40207	6.72461
			0.0357	851.342	0.00525	703.594								-2.70262	6.81141	-3.40128	6.72454
			0.03572	851.209	0.00525	703.91								-2.70095	6.81113	-3.40122	6.72449
			0.0357	851.342	0.00524	704.284								-2.70013	6.81134	-3.40128	6.72443
			0.03582	851.275	0.00522	704.605								-2.69982	6.81168	-3.40067	6.72449
			0.03586	851.275	0.00519	704.949								-2.69926	6.81062	-3.39998	6.72454
			0.03591	851.475	0.00518	705.321								-2.70029	6.81078	-3.3994	6.72462
			0.03595	851.542	0.0052	705.679								-2.69691	6.81156	-3.39888	6.72462
			0.03601	852.009	0.00523	706.017								-2.6961	6.81169	-3.39783	6.72469
			0.03605	851.676	0.00525	706.308								-2.69627	6.81097	-3.39674	6.72478
			0.03612	851.809	0.0053	706.621								-2.69566	6.81157	-3.39552	6.72488
			0.03614	851.409	0.00534	706.948								-2.69467	6.81203	-3.39469	6.72497
			0.03618	851.342	0.00535	707.254								-2.69358	6.81108	-3.39382	6.72498
			0.03629	851.009	0.00536	707.538								-2.69353	6.811	-3.39379	6.72497
			0.03632	851.542	0.0054	707.794								-2.69195	6.81134	-3.39299	6.72505
			0.03638	851.809	0.00545	708.041								-2.69185	6.81072	-3.39167	6.72509
			0.03644	851.409	0.00548	708.301								-2.69162	6.8105	-3.39089	6.72506
			0.03648	851.542	0.0055	708.542								-2.69153	6.81177	-3.39029	6.725
			0.03654	851.876	0.00552	708.749								-2.69002	6.81132	-3.38989	6.72493
			0.0366	851.409	0.00552	708.967								-2.68874	6.81093	-3.38937	6.72491
			0.03664	851.609	0.00551	709.187								-2.68832	6.81143	-3.38802	6.72484
			0.03672	851.742	0.0055	709.415								-2.68816	6.81176	-3.38699	6.72482
			0.03675	851.609	0.00551	709.701								-2.68708	6.81081	-3.38554	6.72482
			0.03679	851.809	0.0055	709.994								-2.68672	6.8117	-3.38465	6.72477
			0.03685	851.742	0.00546	710.362								-2.68591	6.81144	-3.38365	6.72477
			0.0369	851.009	0.00544	710.717								-2.68529	6.81109	-3.38254	6.72485
			0.03696	851.209	0.00543	711.097								-2.68459	6.81153	-3.38115	6.72493
			0.037	851.876	0.00542	711.518								-2.68474	6.81176	-3.3803	6.72503
			0.03705	852.143	0.00542	711.951								-2.68252	6.81136	-3.37973	6.7252
			0.03715	851.009	0.00544	712.365								-2.68315	6.81116	-3.37925	6.72539
			0.03715	851.475	0.00544	712.721								-2.68263	6.81166	-3.37868	6.72554
			0.03716	851.209	0.00542	713.089								-2.68096	6.81233	-3.37803	6.72569
			0.03722	851.275	0.00541	713.423								-2.68016	6.81168	-3.37758	6.72582
			0.03729	851.142	0.00542	713.73								-2.67912	6.81238	-3.37707	6.72592
			0.03735	851.275	0.00541	714.022								-2.67912	6.81135	-3.37675	6.72596
			0.03739	851.009	0.00542	714.341								-2.67809	6.81221	-3.3765	6.72596
			0.03744	850.608	0.00543	714.619								-2.67797	6.81214	-3.37625	6.72594
			0.03747	851.409	0.00543	714.911								-2.67703	6.81197	-3.37574	6.72595
			0.03757	850.808	0.00543	715.205								-2.67691	6.81159	-3.37526	6.72592
			0.0376	851.075	0.00543	715.501								-2.67539	6.81248	-3.37466	6.7259
			0.03765	851.409	0.00543	715.783								-2.67462	6.81245	-3.37424	6.7259
			0.03772	851.209	0.00544	716.088								-2.67396	6.8121	-3.37365	6.7259
			0.03774	850.942	0.00544	716.433								-2.67422	6.81264	-3.3732	6.72595
			0.03779	852.009	0.00545	716.725								-2.67279	6.81211	-3.37421	6.72593
			0.03785	851.409	0.00544	717.047								-2.67172	6.81226	-3.37489	6.72593
			0.03789	851.075	0.00542	717.34								-2.67141	6.81267	-3.37447	6.726
			0.03796	851.342	0.0054	717.661								-2.6708	6.81279	-3.37348	6.72608
			0.03801	851.275	0.0054	718.006								-2.67061	6.81257	-3.37201	6.72619
			0.03806	851.275	0.00543	718.302								-2.66886	6.81277	-3.37123	6.72631
			0.03805	850.942	0.00545	718.616								-2.66897	6.81284	-3.37094	6.72638
			0.03813	851.609	0.00549	718.906								-2.66795	6.81228	-3.37114	6.72637
			0.03816	851.609	0.00552	719.161								-2.66742	6.81256	-3.37153	6.72636
			0.03823	850.875	0.00554	719.42								-2.66704	6.8129	-3.37086	6.72639
			0.03822	851.275	0.00555	719.661								-2.66637	6.81255	-3.37013	6.72642
			0.03833	851.609	0.00558	719.892								-2.66587	6.81203	-3.36954	6.72636
			0.03837	851.209	0.00561	720.104								-2.66488	6.81281	-3.36892	6.72632
			0.03843	851.342	0.00562	720.274								-2.6643	6.81285	-3.36819	6.72629
			0.03841	851.742	0.00562	720.454								-2.66354	6.81298	-3.36668	6.7262
			0.03853	851.209	0.00562	720.626								-2.66259	6.81305	-3.36506	6.72615
			0.03855	851.342	0.00561	720.839								-2.66218	6.81292	-3.36453	6.72604
			0.0386	851.742	0.00558	721.052								-2.66137	6.81274	-3.36399	6.72599
			0.03867	851.809	0.00554	721.279								-2.66126	6.81322	-3.36355	6.72593
			0.03873	851.209	0.00554	721.528								-2.6599	6.81324	-3.36271	6.72585
			0.03879	851.542	0.00556	721.84								-2.65873	6.81316	-3.36115	6.72583
			0.03882	851.876	0.00559	722.115								-2.65911	6.81235	-3.35968	6.72584
			0.03884	851.409	0.00561	722.403								-2.65801	6.8129	-3.35845	6.7259
			0.03896	851.409	0.00562	722.747								-2.65664	6.8126	-3.35809	6.72597
			0.03906	851.609	0.00564	723.09								-2.657	6.8125	-3.35843	6.72606
			0.03898	851.542	0.00566	723.371								-2.65609	6.81287	-3.35826	6.72612
			0.03906	851.475	0.00567	723.686								-2.65564	6.81275	-3.35748	6.7262
			0.0391	851.742	0.00568	723.962								-2.6548	6.81328	-3.35673	6.72633
			0.03911	851.542	0.00569	724.234								-2.65488	6.81249	-3.35565	6.72647
			0.03919	851.542	0.0057	724.56								-2.65323	6.81292	-3.35433	6.72662
			0.03926	851.475	0.00572	724.949								-2.6531	6.81324	-3.35325	6.72674
			0.03923	851.342	0.00573	725.242								-2.65332	6.81307	-3.35192	6.72689
			0.03932	851.542	0.00577	725.481								-2.65215	6.8126	-3.35082	6.72705
			0.03937	851.742	0.00579	725.728								-2.64987	6.81276	-3.34983	6.72713
			0.03943	851.542	0.00579	725.933								-2.65006	6.81322	-3.34901	6.72712
			0.03945	851.942	0.00581	726.133								-2.65006	6.81267	-3.34892	6.72711
			0.0395	851.809	0.00583	726.33								-2.64866	6.81253	-3.34914	6.72707
			0.03956	851.342	0.00583	726.536								-2.64825	6.81319	-3.34931	6.72697
			0.03949	851.209	0.00583	726.757								-2.64706	6.81257	-3.34903	6.72691
			0.03965	851.475	0.00582	727.005								-2.64671	6.81283	-3.34857	6.72689
			0.03969	851.475	0.00581	727.239								-2.64616	6.81358	-3.34835	6.72684
			0.03972	851.342	0.00581	727.518								-2.64537	6.81308	-3.34824	6.72689
			0.03979	851.475	0.00582	727.875								-2.64465	6.81282	-3.34804	6.72695
			0.03977	851.609	0.00586	728.216								-2.64377	6.81335	-3.34692	6.72703
			0.03982	851.209	0.00591	728.558								-2.64334	6.81299	-3.34566	6.72718
			0.03999	851.542	0.00591	728.866								-2.64269	6.81311	-3.3444	6.72734
			0.03992	851.542	0.0059	729.176								-2.64216	6.81355	-3.34374	6.72745
			0.03994	850.942	0.0059	729.507								-2.64102	6.81276	-3.34418	6.72756
			0.04006	851.075	0.00591	729.79								-2.64118	6.8133	-3.34393	6.72764
			0.04011	851.142	0.00593	730.01								-2.64025	6.81329	-3.3427	6.72772
			0.0403	851.009	0.00594	730.25								-2.64021	6.81321	-3.34186	6.72776
			0.04031	851.075	0.00593	730.487								-2.63915	6.8136	-3.3415	6.72778
			0.04046	851.342	0.00592	730.729								-2.63768	6.81465	-3.3409	6.72778
			0.04043	850.475	0.0059	730.892								-2.63711	6.81383	-3.34047	6.72774
			0.04036	850.875	0.00591	731.105								-2.63739	6.81373	-3.34019	6.72769
			0.04044	850.942	0.00592	731.359								-2.63661	6.81449	-3.34047	6.72762
			0.04054	851.209	0.00592	731.616								-2.63526	6.81404	-3.34014	6.72761
			0.04048	850.875	0.00588	731.89								-2.63517	6.81389	-3.33894	6.7276
			0.04069	851.009	0.00588	732.119								-2.63392	6.81421	-3.33815	6.72762
			0.04078	851.342	0.00589	732.332								-2.63338	6.8137	-3.33755	6.72764
			0.04063	850.942	0.0059	732.588								-2.63311	6.81333	-3.33688	6.7277
			0.04072	851.409	0.00595	732.861								-2.63366	6.81423	-3.33614	6.72775
			0.04092	851.275	0.00598	733.081								-2.63145	6.814	-3.3346	6.72787
			0.04081	850.942	0.00596	733.337								-2.63117	6.81354	-3.33327	6.72795
			0.04094	850.542	0.00595	733.595								-2.63078	6.81381	-3.33287	6.72797
			0.04096	851.009	0.00594	733.869								-2.62945	6.81461	-3.333	6.72795
			0.0409	851.342	0.00594	734.119								-2.62802	6.81377	-3.33273	6.72798
			0.04106	850.675	0.00594	734.335								-2.62725	6.81375	-3.33246	6.72796
			0.04107	851.275	0.00594	734.554								-2.62764	6.8138	-3.33281	6.72794
			0.04116	851.209	0.00591	734.789								-2.62636	6.81413	-3.33287	6.72792
			0.04115	851.009	0.00591	734.979								-2.62525	6.81397	-3.33195	6.72795
			0.04123	851.409	0.00592	735.189								-2.62604	6.81447	-3.33071	6.72791
			0.04129	851.209	0.00593	735.403								-2.62626	6.81406	-3.32909	6.72789
			0.04134	851.009	0.00594	735.583								-2.62431	6.81412	-3.32777	6.72784
			0.04143	851.209	0.00594	735.75								-2.6241	6.81429	-3.32699	6.72776
			0.04142	851.542	0.00597	735.948								-2.62316	6.81397	-3.32648	6.72766
			0.04148	851.342	0.00599	736.131								-2.62267	6.814	-3.32527	6.72764
			0.0415	850.808	0.006	736.288								-2.62352	6.81402	-3.32407	6.72767
			0.04156	851.275	0.00598	736.472								-2.62035	6.8148	-3.32299	6.7277
			0.04162	851.809	0.00598	736.663								-2.61985	6.81444	-3.32257	6.72769
			0.04168	851.209	0.00598	736.908								-2.62116	6.81309	-3.32249	6.72772
			0.04167	851.342	0.00597	737.176								-2.6185	6.81478	-3.32246	6.72774
			0.04178	851.475	0.00597	737.464								-2.61816	6.81425	-3.32166	6.72783
			0.04178	850.942	0.00596	737.769								-2.61803	6.81426	-3.32104	6.72794
			0.0419	851.409	0.00596	738.093								-2.61792	6.81458	-3.32059	6.72808
			0.04191	851.275	0.00598	738.431								-2.61527	6.81517	-3.32016	6.7282
			0.04196	851.009	0.00599	738.749								-2.61655	6.81382	-3.31947	6.72836
			0.04191	851.342	0.00599	739.09								-2.61497	6.81393	-3.31886	6.7285
			0.04206	851.075	0.00598	739.384								-2.61523	6.81431	-3.318	6.72864
			0.04212	851.209	0.00596	739.693								-2.61426	6.81414	-3.31705	6.72875
			0.04204	851.475	0.00595	740.059								-2.61324	6.81398	-3.31619	6.72888
			0.04222	851.142	0.00598	740.365								-2.61277	6.81449	-3.31585	6.72899
			0.04226	851.475	0.00601	740.61								-2.61158	6.81442	-3.31569	6.72909
			0.04244	850.808	0.00602	740.814								-2.61121	6.81444	-3.31489	6.72915
			0.04228	851.275	0.00603	740.971								-2.61075	6.81416	-3.31378	6.72916
			0.0424	850.942	0.00603	741.142								-2.6106	6.81465	-3.31312	6.72908
			0.04251	851.409	0.00603	741.256								-2.60924	6.81396	-3.31248	6.72903
			0.04255	851.209	0.00601	741.392								-2.60831	6.81418	-3.31256	6.72893
			0.04257	851.142	0.00601	741.523								-2.60819	6.81451	-3.31235	6.72888
			0.04259	850.808	0.00604	741.695								-2.6076	6.81463	-3.31227	6.72877
			0.04259	851.209	0.00607	741.877								-2.60664	6.81565	-3.31214	6.72863
			0.0427	851.409	0.00608	742.072								-2.60693	6.81405	-3.31163	6.72859
			0.0428	850.808	0.00607	742.299								-2.60558	6.8147	-3.31058	6.72856
			0.04281	851.475	0.00607	742.571								-2.60494	6.81506	-3.3096	6.72855
			0.04284	850.742	0.00606	742.82								-2.60445	6.81431	-3.30833	6.72862
			0.04289	850.808	0.00604	743.068								-2.60409	6.81426	-3.30733	6.72869
			0.04296	851.075	0.00603	743.341								-2.60323	6.8148	-3.3062	6.72876
			0.043	850.942	0.00603	743.606								-2.60236	6.81447	-3.30531	6.72888
			0.04303	851.142	0.00605	743.884								-2.60179	6.81498	-3.30486	6.729
			0.04311	850.942	0.00608	744.081								-2.60221	6.81511	-3.30428	6.72902
			0.04314	850.942	0.00611	744.275								-2.60106	6.81511	-3.30413	6.72905
			0.04317	851.542	0.00613	744.465								-2.60017	6.81494	-3.30397	6.72905
			0.04324	851.275	0.00613	744.665								-2.59933	6.81516	-3.30305	6.72906
			0.04333	850.875	0.00614	744.833								-2.59704	6.81549	-3.302	6.72908
			0.04338	851.475	0.00616	745.022								-2.59898	6.81543	-3.30122	6.7291
			0.04344	851.676	0.00618	745.212								-2.59594	6.81494	-3.30062	6.72914
			0.04355	850.542	0.0062	745.417								-2.59711	6.81572	-3.29973	6.72913
			0.04343	850.942	0.00624	745.658								-2.59502	6.81564	-3.29884	6.72911
			0.04355	851.275	0.00626	745.896								-2.59579	6.81527	-3.29832	6.7291
			0.0436	851.275	0.00626	746.111								-2.59572	6.81599	-3.29834	6.72909
			0.04361	851.142	0.00627	746.344								-2.59395	6.81572	-3.29785	6.72912
			0.04375	850.942	0.0063	746.611								-2.59459	6.81552	-3.2966	6.72919
			0.0437	851.475	0.00631	746.87								-2.59328	6.81554	-3.29509	6.72928
			0.04371	850.875	0.00631	747.145								-2.59284	6.81581	-3.29405	6.72931
			0.04386	850.675	0.00634	747.436								-2.59235	6.81553	-3.29345	6.72935
			0.04391	850.875	0.00635	747.733								-2.59144	6.81567	-3.29317	6.72938
			0.0439	851.342	0.00633	747.968								-2.59007	6.8157	-3.29371	6.72944
			0.04402	851.009	0.00632	748.207								-2.5899	6.81524	-3.29395	6.7295
			0.04407	850.942	0.00634	748.479								-2.58923	6.81545	-3.2935	6.72958
			0.04409	851.275	0.00639	748.692								-2.58883	6.8154	-3.29324	6.72961
			0.04415	851.542	0.00641	748.884								-2.58738	6.81598	-3.29293	6.72967
			0.04417	851.209	0.0064	749.082								-2.58689	6.81578	-3.29239	6.72974
			0.04427	851.409	0.0064	749.236								-2.5873	6.81543	-3.29182	6.72982
			0.04434	851.409	0.00639	749.372								-2.586	6.816	-3.29042	6.72986
			0.04454	851.209	0.00636	749.536								-2.58551	6.81588	-3.28931	6.72987
			0.0444	851.075	0.00632	749.696								-2.58478	6.81531	-3.28848	6.7299
			0.04443	851.409	0.00631	749.846								-2.58459	6.81532	-3.28779	6.7299
			0.04444	851.342	0.00632	750.019								-2.58386	6.81569	-3.28639	6.72988
			0.04458	851.009	0.00633	750.204								-2.58473	6.81547	-3.28503	6.72984
			0.04461	851.342	0.00632	750.465								-2.58311	6.81591	-3.28431	6.72984
			0.04467	851.542	0.00634	750.768								-2.58223	6.81574	-3.28454	6.72982
			0.04472	851.142	0.00638	750.979								-2.58153	6.81563	-3.28495	6.72983
			0.04477	851.542	0.00641	751.202								-2.58125	6.81605	-3.28521	6.72984
			0.04482	851.609	0.00641	751.488								-2.57991	6.81568	-3.28428	6.72996
			0.04487	851.209	0.0064	751.762								-2.57836	6.81579	-3.28277	6.73015
			0.04491	851.676	0.00641	752.018								-2.5797	6.81648	-3.28102	6.73034
			0.04496	851.275	0.00645	752.277								-2.57867	6.81585	-3.28031	6.73042
			0.04502	851.409	0.00647	752.471								-2.57774	6.81552	-3.28008	6.73049
			0.04497	851.075	0.0065	752.692								-2.57691	6.8163	-3.27987	6.73057
			0.04512	851.676	0.00651	752.931								-2.57676	6.81552	-3.27967	6.73067
			0.04517	851.009	0.0065	753.137								-2.57632	6.81524	-3.27908	6.73074
			0.04521	851.676	0.0065	753.313								-2.57559	6.816	-3.27834	6.7308
			0.04529	851.409	0.00652	753.432								-2.57414	6.8158	-3.27673	6.73085
			0.04529	852.076	0.00653	753.562								-2.57387	6.81542	-3.27505	6.73083
			0.04534	851.342	0.00654	753.694								-2.57365	6.8156	-3.27405	6.73079
			0.04539	851.342	0.00654	753.781								-2.57273	6.81567	-3.2737	6.73064
			0.04543	851.809	0.00653	753.866								-2.5739	6.81597	-3.27344	6.7305
			0.04545	851.342	0.00654	753.976								-2.57199	6.8158	-3.27293	6.73037
			0.0455	851.209	0.00654	754.046								-2.57024	6.81586	-3.27217	6.73026
			0.04555	851.475	0.00654	754.152								-2.57092	6.81557	-3.27177	6.73016
			0.04562	851.142	0.00655	754.303								-2.57116	6.81666	-3.27202	6.73002
			0.04563	851.876	0.00656	754.44								-2.56913	6.8161	-3.27217	6.7299
			0.0457	851.409	0.00659	754.678								-2.56926	6.8157	-3.27182	6.72987
			0.04573	851.275	0.00661	754.938								-2.56866	6.81598	-3.27113	6.72986
			0.04584	851.209	0.00662	755.227								-2.56656	6.8159	-3.27045	6.7299
			0.04584	851.075	0.00665	755.494								-2.56694	6.81603	-3.27002	6.72997
			0.04591	851.609	0.00667	755.762								-2.56662	6.81574	-3.26976	6.73005
			0.04598	850.942	0.00665	756.002								-2.56609	6.81594	-3.26928	6.7302
			0.04603	851.876	0.00664	756.247								-2.56675	6.81589	-3.26817	6.73034
			0.04604	850.942	0.00664	756.482								-2.56722	6.81546	-3.26708	6.73052
			0.04611	851.676	0.00665	756.67								-2.56475	6.8162	-3.2665	6.73063
			0.04613	851.075	0.00667	756.88								-2.56409	6.81673	-3.26582	6.7307
			0.04619	850.942	0.00667	757.093								-2.56432	6.8156	-3.26527	6.73078
			0.04619	851.142	0.00666	757.292								-2.56254	6.81645	-3.26439	6.73081
			0.04634	851.542	0.00664	757.486								-2.56235	6.81662	-3.2635	6.73084
			0.04637	851.209	0.00663	757.661								-2.56127	6.81608	-3.26232	6.7309
			0.04642	850.942	0.00665	757.832								-2.56109	6.81625	-3.26099	6.73092
			0.04645	851.075	0.00666	758.077								-2.56148	6.81598	-3.26036	6.73093
			0.04658	851.142	0.00665	758.308								-2.5596	6.81684	-3.26021	6.73094
			0.04659	851.409	0.00665	758.553								-2.55887	6.81689	-3.26014	6.73097
			0.04661	851.542	0.00669	758.814								-2.56053	6.81637	-3.26004	6.73101
			0.04666	851.209	0.00673	759.049								-2.5576	6.81652	-3.25996	6.73107
			0.0467	850.742	0.00675	759.309								-2.55883	6.81658	-3.25959	6.73117
			0.04676	850.942	0.00674	759.556								-2.55672	6.81635	-3.25896	6.73123
			0.04685	851.142	0.00674	759.797								-2.55577	6.81611	-3.25824	6.73133
			0.04687	850.875	0.00677	760.039								-2.55526	6.8163	-3.25728	6.73146
			0.04686	850.875	0.00679	760.23								-2.55449	6.81636	-3.25716	6.73156
			0.04694	851.475	0.0068	760.411								-2.55402	6.81664	-3.25723	6.73165
			0.04687	851.209	0.0068	760.609								-2.55318	6.81702	-3.25716	6.7317
			0.04699	851.142	0.00681	760.834								-2.55096	6.81664	-3.25661	6.7318
			0.0471	852.076	0.00682	761.048								-2.55204	6.81624	-3.25551	6.7319
			0.04715	851.475	0.00684	761.186								-2.55274	6.81666	-3.25464	6.73195
			0.0472	851.009	0.00686	761.344								-2.55061	6.8169	-3.25446	6.73197
			0.04721	851.942	0.00689	761.484								-2.55199	6.81569	-3.25419	6.73196
			0.04731	851.542	0.0069	761.615								-2.54969	6.81674	-3.25384	6.73189
			0.04735	851.542	0.00688	761.707								-2.54908	6.81663	-3.25309	6.73186
			0.04738	851.409	0.00684	761.816								-2.54846	6.81652	-3.25222	6.73184
			0.04746	851.876	0.00683	761.935								-2.54802	6.81655	-3.25188	6.73179
			0.0475	851.609	0.00683	762.071								-2.54675	6.81657	-3.2522	6.73172
			0.04755	851.542	0.00682	762.234								-2.54789	6.81585	-3.25242	6.73161
			0.04757	851.809	0.00682	762.411								-2.54667	6.81682	-3.25165	6.73158
			0.04763	851.942	0.00684	762.572								-2.5458	6.81641	-3.25068	6.73162
			0.04767	851.475	0.00687	762.75								-2.5452	6.81646	-3.24919	6.73166
			0.04772	851.742	0.0069	762.931								-2.54454	6.81643	-3.24758	6.73169
			0.04775	851.809	0.0069	763.123								-2.54502	6.81615	-3.24625	6.73179
			0.04781	851.542	0.0069	763.377								-2.54338	6.8166	-3.24504	6.73189
			0.04792	851.809	0.00691	763.598								-2.54295	6.81687	-3.2441	6.73201
			0.0479	851.609	0.00694	763.795								-2.5416	6.81634	-3.24386	6.73211
			0.04801	851.475	0.00697	763.965								-2.54145	6.81612	-3.24373	6.73214
			0.04801	851.409	0.00699	764.156								-2.54097	6.81687	-3.24307	6.73216
			0.04814	852.076	0.00701	764.331								-2.54092	6.81656	-3.24208	6.73219
			0.04821	851.275	0.007	764.51								-2.54192	6.816	-3.24115	6.73224
			0.04818	851.342	0.00698	764.664								-2.53906	6.81639	-3.24102	6.73227
			0.04813	851.809	0.00698	764.827								-2.5386	6.81658	-3.2409	6.7323
			0.04838	852.009	0.00697	764.936								-2.53784	6.81617	-3.24019	6.73232
			0.04831	851.475	0.00696	765.048								-2.53717	6.81575	-3.24016	6.73226
			0.04835	851.342	0.00697	765.162								-2.53693	6.81632	-3.24002	6.73219
			0.04839	851.676	0.00699	765.262								-2.53606	6.81631	-3.23928	6.73212
			0.04849	850.808	0.00703	765.337								-2.53539	6.81652	-3.2384	6.73209
			0.0486	851.209	0.00708	765.409								-2.5346	6.81587	-3.23752	6.73203
			0.0487	851.542	0.0071	765.516								-2.53482	6.81625	-3.23678	6.73197
			0.04868	851.009	0.00712	765.676								-2.53415	6.81638	-3.23595	6.73197
			0.04874	851.209	0.00714	765.933								-2.53333	6.81637	-3.23502	6.73203
			0.0487	851.676	0.00714	766.165								-2.53316	6.81598	-3.23402	6.73211
			0.04879	850.942	0.00714	766.397								-2.53265	6.81634	-3.2327	6.73224
			0.04879	851.209	0.00714	766.635								-2.53235	6.817	-3.23158	6.73237
			0.04883	851.075	0.00714	766.915								-2.53091	6.81624	-3.23088	6.73254
			0.04896	851.142	0.00714	767.162								-2.53017	6.81678	-3.23027	6.73273
			0.04898	851.142	0.00714	767.427								-2.52972	6.81618	-3.22986	6.7329
			0.04901	851.009	0.00712	767.649								-2.52965	6.81737	-3.22949	6.7331
			0.04915	851.142	0.0071	767.891								-2.52846	6.81723	-3.22906	6.73322
			0.04909	851.676	0.00709	768.053								-2.52857	6.81682	-3.2284	6.7333
			0.04911	851.275	0.00708	768.239								-2.52641	6.81668	-3.22741	6.73341
			0.04918	850.875	0.00707	768.43								-2.52683	6.81712	-3.22697	6.73346
			0.04926	851.342	0.00706	768.594								-2.5261	6.81694	-3.22658	6.73351
			0.04926	851.142	0.00705	768.74								-2.52538	6.817	-3.22622	6.73351
			0.04938	850.942	0.00705	768.931								-2.5261	6.8171	-3.22588	6.73352
			0.04936	850.942	0.00707	769.115								-2.52476	6.81673	-3.22564	6.73355
			0.04943	851.142	0.00709	769.267								-2.52432	6.81685	-3.22557	6.73357
			0.04953	850.942	0.00712	769.412								-2.52291	6.81736	-3.22511	6.73358
			0.04952	851.009	0.00713	769.538								-2.52278	6.81705	-3.22455	6.73365
			0.04953	851.342	0.00711	769.722								-2.52231	6.81717	-3.2239	6.73368
			0.0497	850.875	0.00709	769.935								-2.52144	6.81771	-3.22354	6.73376
			0.04974	851.475	0.00709	770.142								-2.52141	6.817	-3.22329	6.73389
			0.04978	851.075	0.00709	770.317								-2.52092	6.81799	-3.2225	6.73395
			0.04985	850.875	0.00708	770.509								-2.51989	6.81791	-3.22187	6.73398
			0.04985	851.142	0.00706	770.709								-2.51979	6.81729	-3.22091	6.73404
			0.0499	851.209	0.00705	770.894								-2.51874	6.81674	-3.2205	6.73407
			0.05003	850.942	0.00707	771.063								-2.5181	6.81663	-3.22072	6.73409
			0.04999	851.275	0.00711	771.228								-2.51777	6.81698	-3.22019	6.73407
			0.05	851.809	0.00712	771.365								-2.51727	6.81718	-3.21896	6.73412
			0.05013	851.342	0.00714	771.474								-2.51773	6.81706	-3.21807	6.73413
			0.0501	851.142	0.00716	771.573								-2.516	6.8172	-3.21762	6.73414
			0.05017	851.142	0.00719	771.673								-2.51514	6.81735	-3.21778	6.73402
			0.05015	851.742	0.00723	771.749								-2.51456	6.817	-3.21778	6.7339
			0.05031	851.809	0.00724	771.827								-2.51452	6.81748	-3.21755	6.73378
			0.05032	851.609	0.00724	771.907								-2.51361	6.81747	-3.21728	6.73371
			0.05039	851.942	0.00725	771.972								-2.51395	6.81689	-3.21647	6.73364
			0.05042	851.809	0.00726	772.047								-2.51244	6.81717	-3.21536	6.73357
			0.0505	851.009	0.00727	772.151								-2.51172	6.81683	-3.21436	6.73354
			0.05055	851.209	0.0073	772.277								-2.51131	6.81766	-3.21376	6.7335
			0.0506	851.609	0.00732	772.445								-2.51088	6.81785	-3.21343	6.73343
			0.05059	851.676	0.00735	772.625								-2.51012	6.81696	-3.2134	6.73339
			0.05067	851.542	0.00735	772.822								-2.50988	6.81746	-3.21357	6.73337
			0.05078	851.876	0.00735	773.009								-2.50867	6.81732	-3.21367	6.73339
			0.05074	851.475	0.00736	773.239								-2.50897	6.81634	-3.21364	6.73345
			0.0508	851.676	0.00737	773.455								-2.50809	6.81681	-3.21288	6.73354
			0.05078	851.275	0.00737	773.659								-2.50766	6.81708	-3.21188	6.73365
			0.05092	851.542	0.00739	773.873								-2.5067	6.81716	-3.21126	6.73373
			0.05092	851.609	0.00739	774.115								-2.50662	6.8163	-3.20966	6.73383
			0.05095	851.009	0.00738	774.361								-2.50615	6.81713	-3.20809	6.73394
			0.05102	851.809	0.00741	774.579								-2.50572	6.81748	-3.20672	6.7341
			0.05117	851.475	0.00744	774.736								-2.50491	6.81659	-3.20584	6.73424
			0.05118	851.409	0.00746	774.937								-2.50416	6.81634	-3.20537	6.73436
			0.05114	851.542	0.00749	775.095								-2.50409	6.81761	-3.20494	6.73444
			0.05123	851.742	0.00752	775.217								-2.50288	6.81668	-3.20496	6.73443
			0.05123	851.342	0.00754	775.337								-2.50244	6.81688	-3.20513	6.73441
			0.05134	851.475	0.00756	775.45								-2.50223	6.81666	-3.20492	6.7344
			0.05136	851.676	0.00759	775.58								-2.50071	6.8171	-3.20411	6.73435
			0.05141	851.142	0.00761	775.687								-2.5006	6.81719	-3.20255	6.73434
			0.0515	851.609	0.00762	775.798								-2.50017	6.81675	-3.20078	6.73439
			0.05158	851.742	0.00764	775.954								-2.49904	6.81716	-3.19958	6.73438
			0.05155	851.342	0.00763	776.149								-2.49933	6.81713	-3.19876	6.73437
			0.05168	850.808	0.00761	776.383								-2.49801	6.81668	-3.19847	6.73436
			0.05163	851.409	0.0076	776.655								-2.4972	6.81699	-3.19812	6.73441
			0.05169	851.542	0.00756	776.889								-2.49745	6.81705	-3.19819	6.73449
			0.05175	851.609	0.00753	777.11								-2.49619	6.81715	-3.19838	6.73459
			0.05192	851.342	0.00751	777.314								-2.49517	6.81684	-3.19854	6.73472
			0.05194	851.275	0.00752	777.537								-2.49542	6.81745	-3.19789	6.73488
			0.05192	851.676	0.00754	777.764								-2.49486	6.81726	-3.19674	6.73503
			0.05195	851.409	0.00755	777.942								-2.49454	6.81705	-3.19573	6.73517
			0.05204	851.142	0.00756	778.098								-2.49371	6.8172	-3.1946	6.73525
			0.05206	851.075	0.00757	778.189								-2.49274	6.8176	-3.19432	6.73526
			0.05215	851.275	0.00757	778.291								-2.49348	6.8173	-3.19444	6.73526
			0.05214	850.742	0.00755	778.372								-2.49224	6.81708	-3.1942	6.73525
			0.05219	850.875	0.00754	778.43								-2.4919	6.81759	-3.19348	6.73519
			0.05222	850.608	0.00755	778.538								-2.49134	6.81716	-3.19257	6.73516
			0.05223	851.275	0.00757	778.635								-2.49068	6.81673	-3.19215	6.73515
			0.05222	851.409	0.00756	778.773								-2.49039	6.817	-3.19138	6.73511
			0.05246	851.275	0.00758	778.895								-2.48931	6.81732	-3.1911	6.73509
			0.05243	851.475	0.00761	779.012								-2.48946	6.81723	-3.19042	6.73511
			0.05246	851.475	0.00765	779.171								-2.48924	6.81765	-3.18967	6.73511
			0.0526	851.542	0.00766	779.339								-2.488	6.81712	-3.18883	6.73512
			0.05258	851.075	0.00767	779.477								-2.48757	6.81691	-3.18788	6.73517
			0.05261	851.342	0.00769	779.669								-2.48694	6.81752	-3.18739	6.73521
			0.05266	850.808	0.00771	779.838								-2.487	6.81696	-3.18676	6.73527
			0.0527	850.875	0.0077	779.956								-2.48599	6.8172	-3.18607	6.73533
			0.05278	851.475	0.0077	780.072								-2.48532	6.81742	-3.18556	6.73537
			0.05291	851.409	0.00769	780.189								-2.48478	6.81675	-3.18533	6.73538
			0.05283	851.342	0.00769	780.279								-2.4841	6.8172	-3.18498	6.7354
			0.05288	851.409	0.00769	780.392								-2.4838	6.81723	-3.18419	6.73544
			0.05296	851.475	0.00769	780.495								-2.48341	6.8171	-3.18349	6.73542
			0.05304	851.075	0.00768	780.601								-2.48269	6.81748	-3.18266	6.73541
			0.05307	851.542	0.0077	780.663								-2.48203	6.81737	-3.18183	6.73542
			0.05311	851.475	0.00773	780.73								-2.48152	6.81718	-3.18164	6.73541
			0.05315	851.142	0.00775	780.819								-2.48034	6.81696	-3.18097	6.7354
			0.05324	851.342	0.00777	780.874								-2.48006	6.81698	-3.1798	6.73533
			0.05325	851.209	0.00781	780.95								-2.47989	6.817	-3.17904	6.73529
			0.05333	851.342	0.00782	781.048								-2.47925	6.81753	-3.17835	6.73521
			0.05338	851.075	0.0078	781.178								-2.47895	6.81652	-3.17816	6.73516
			0.05342	851.475	0.00779	781.299								-2.47804	6.81699	-3.17858	6.73511
			0.05344	851.609	0.00778	781.469								-2.47774	6.81734	-3.17837	6.7351
			0.0535	851.275	0.0078	781.695								-2.47669	6.81711	-3.17754	6.73516
			0.05346	851.409	0.00783	781.895								-2.47646	6.81744	-3.1772	6.73518
			0.05364	851.409	0.00786	782.128								-2.47584	6.81726	-3.17736	6.73526
			0.05367	851.209	0.00787	782.352								-2.47518	6.817	-3.17761	6.73534
			0.05365	851.342	0.00786	782.568								-2.47405	6.81725	-3.17768	6.73547
			0.05381	851.676	0.00786	782.776								-2.47397	6.81718	-3.17715	6.73559
			0.05393	851.209	0.00786	782.939								-2.47343	6.81667	-3.1766	6.73579
			0.0538	851.009	0.00786	783.191								-2.47322	6.8166	-3.17623	6.73601
			0.05391	851.142	0.00788	783.43								-2.47248	6.81683	-3.17598	6.73616
			0.05397	851.209	0.00792	783.652								-2.47042	6.81684	-3.17618	6.73627
			0.05402	851.409	0.00796	783.819								-2.47117	6.8167	-3.17632	6.73642
			0.05404	851.609	0.00797	783.953								-2.47072	6.81713	-3.17598	6.73651
			0.05402	851.475	0.00797	784.023								-2.47027	6.81693	-3.17501	6.73659
			0.05416	851.209	0.00797	784.101								-2.46976	6.81682	-3.17403	6.73659
			0.05421	851.475	0.00798	784.165								-2.46894	6.81681	-3.17357	6.73655
			0.05424	850.875	0.00801	784.171								-2.46857	6.81684	-3.17306	6.7365
			0.05429	851.275	0.00803	784.169								-2.46834	6.8167	-3.17208	6.73642
			0.05439	851.275	0.00804	784.23								-2.46747	6.81717	-3.1711	6.73632
			0.05439	850.875	0.00804	784.321								-2.46708	6.81736	-3.17101	6.73619
			0.05442	850.942	0.00803	784.411								-2.46608	6.81665	-3.17034	6.73613
			0.05454	851.209	0.00803	784.483								-2.46613	6.81633	-3.16936	6.73612
			0.0546	851.209	0.00807	784.581								-2.46555	6.81654	-3.16916	6.73611
			0.05462	850.675	0.0081	784.73								-2.46486	6.8166	-3.16952	6.73607
			0.05469	850.742	0.0081	784.885								-2.46435	6.81664	-3.16948	6.73608
			0.0547	851.142	0.00811	785.029								-2.46285	6.81701	-3.1692	6.73614
			0.05472	850.742	0.00813	785.193								-2.46303	6.81699	-3.16863	6.73625
			0.0548	851.009	0.00815	785.353								-2.46263	6.81679	-3.16761	6.73636
			0.05483	851.475	0.00817	785.429								-2.46174	6.81694	-3.16679	6.73646
			0.05497	850.675	0.0082	785.528								-2.46128	6.81642	-3.16638	6.7365
			0.05498	851.342	0.0082	785.647								-2.46052	6.81744	-3.16588	6.73652
			0.05501	850.942	0.00818	785.753										-3.16517	6.73656
			0.05505	850.742	0.00819	785.832										-3.16413	6.73657
			0.05509	850.608	0.00827	785.896										-3.16309	6.73657
			0.05513	850.875	0.00828	785.94										-3.16193	6.73657
			0.05519	850.608	0.00825	785.998										-3.16093	6.73656
			0.05528	850.675	0.00822	786.053										-3.16021	6.73655
			0.05527	851.142	0.00821	786.208										-3.15999	6.73651
			0.05539	851.075	0.00823	786.348										-3.15971	6.73653
			0.05542	850.475	0.00827	786.434										-3.1598	6.73649
			0.05545	851.209	0.00828	786.517										-3.15983	6.73645
			0.05548	850.875	0.00826	786.654										-3.15886	6.73651
			0.05554	851.009	0.00824	786.769										-3.15766	6.73659
			0.05561	850.875	0.00824	786.876										-3.15642	6.73668
			0.05567	850.675	0.00825	786.996										-3.1557	6.73676
			0.05573	850.542	0.00825	787.135										-3.15494	6.73684
			0.05572	850.675	0.00825	787.261										-3.15417	6.73693
			0.05578	851.075	0.00821	787.4										-3.15384	6.73697
			0.05583	850.875	0.00818	787.573										-3.15391	6.73698
			0.05591	850.942	0.00818	787.73										-3.15388	6.73702
			0.05594	851.075	0.00819	787.857										-3.15364	6.73702
			0.05601	851.009	0.00819	787.974										-3.1526	6.73707
			0.05604	850.942	0.0082	788.044										-3.15227	6.73714
			0.05611	851.609	0.00822	788.096										-3.15177	6.7372
			0.0563	851.209	0.00823	788.136										-3.15113	6.73722
			0.05621	850.942	0.00825	788.225										-3.15108	6.73716
			0.05622	850.942	0.00826	788.318										-3.15133	6.73708
			0.05631	851.142	0.00826	788.43										-3.15119	6.73702
			0.05637	851.209	0.00827	788.482										-3.15083	6.73702
			0.05644	851.209	0.00826	788.547										-3.15072	6.73707
			0.05648	851.075	0.00827	788.657										-3.15021	6.73715
			0.05651	851.275	0.00829	788.766										-3.14945	6.73722
			0.05663	851.075	0.0083	788.944										-3.1482	6.73735
			0.0566	850.808	0.00831	789.14										-3.14708	6.73745
			0.05668	850.942	0.00831	789.33										-3.14641	6.73756
			0.05675	851.142	0.00832	789.515										-3.14588	6.73772
			0.05666	851.142	0.00831	789.676										-3.14526	6.73786
			0.05681	850.742	0.0083	789.832										-3.14479	6.73801
			0.0568	851.142	0.00831	789.985										-3.14412	6.73809
			0.05694	851.142	0.00833	790.089										-3.14379	6.73808
			0.05694	850.942	0.00835	790.202										-3.14348	6.73809
			0.05705	851.542	0.00838	790.28										-3.14297	6.73816
			0.05702	851.409	0.0084	790.29										-3.14208	6.73822
			0.0571	850.942	0.00838	790.269										-3.14093	6.73829
			0.05717	850.742	0.00837	790.287										-3.14024	6.73832
			0.05733	851.342	0.00836	790.249										-3.13958	6.73829
			0.05722	850.542	0.00837	790.193										-3.13922	6.73816
			0.05729	850.808	0.00838	790.133										-3.13872	6.73805
			0.05737	851.142	0.00839	790.081										-3.13777	6.73792
			0.05743	851.475	0.0084	790.038										-3.13647	6.73783
			0.05748	850.742	0.00844	790.03										-3.13585	6.73777
			0.05754	851.409	0.0085	790.08										-3.13503	6.73776
			0.05759	851.209	0.00852	790.169										-3.1347	6.73773
			0.05762	850.675	0.00853	790.266										-3.13455	6.73775
			0.05766	850.408	0.00854	790.391										-3.13451	6.7378
			0.05771	851.009	0.00855	790.532										-3.13446	6.73779
			0.05777	850.742	0.00856	790.697										-3.13431	6.73789
			0.05784	850.808	0.00855	790.841										-3.1336	6.73802
			0.05786	850.742	0.00854	790.941										-3.13253	6.73817
			0.05792	850.742	0.00856	791.061										-3.13108	6.73834
			0.05798	850.275	0.00859	791.144										-3.13077	6.73844
			0.05795	850.408	0.00862	791.203										-3.13084	6.73845
			0.05809	850.341	0.00865	791.235										-3.1302	6.73851
			0.05811	849.875	0.00866	791.317										-3.12955	6.73854
			0.0581	850.742	0.00866	791.39										-3.12931	6.73857
			0.05813	850.875	0.00866	791.47										-3.12928	6.73857
			0.05826	850.341	0.00866	791.527										-3.12878	6.73855
			0.05829	850.275	0.00866	791.604										-3.12819	6.73863
			0.05827	850.608	0.00869	791.696										-3.12817	6.73864
			0.05839	850.275	0.00874	791.831										-3.1285	6.73868
			0.05847	851.209	0.00876	791.954										-3.12904	6.73873
			0.05847	850.608	0.00876	792.067										-3.12878	6.7388
			0.05851	850.608	0.00876	792.182										-3.1281	6.7389
			0.05855	850.675	0.00878	792.311										-3.12784	6.73897
			0.0585	850.742	0.00881	792.428										-3.12721	6.73903
			0.05859	850.275	0.00881	792.575										-3.12596	6.73919
			0.05876	850.608	0.00876	792.725										-3.12477	6.73931
			0.05875	851.075	0.0087	792.861										-3.12376	6.73938
			0.05882	850.341	0.00869	792.927										-3.12335	6.73938
			0.05884	850.408	0.00869	793.009										-3.12329	6.7394
			0.05893	851.275	0.0087	793.078										-3.12239	6.73945
			0.05897	850.141	0.00871	793.165										-3.12127	6.73951
			0.05901	850.608	0.00873	793.193										-3.12012	6.73956
			0.05911	851.075	0.00875	793.175										-3.11884	6.73958
			0.05908	850.742	0.00875	793.169										-3.11797	6.73954
			0.05918	850.742	0.00875	793.189										-3.11702	6.73947
			0.05923	850.875	0.00875	793.183										-3.11635	6.73942
			0.05924	851.609	0.00877	793.181										-3.11614	6.73939
			0.05937	850.808	0.00879	793.18										-3.11601	6.73931
			0.0593	851.009	0.00879	793.192										-3.11551	6.73925
			0.05943	850.675	0.00878	793.21										-3.11506	6.73926
			0.05947	851.142	0.0088	793.278										-3.11452	6.73928
			0.05952	851.409	0.00881	793.365										-3.11377	6.73933
			0.05957	850.808	0.00883	793.483										-3.11323	6.73941
			0.05964	850.942	0.00882	793.577										-3.11252	6.73945
			0.05969	850.808	0.00883	793.67										-3.11217	6.73949
			0.05974	850.675	0.00883	793.737										-3.11179	6.73956
			0.05977	850.742	0.00886	793.799										-3.11119	6.73964
			0.05988	851.275	0.0089	793.841										-3.11054	6.73966
			0.05988	850.875	0.00894	793.902										-3.11029	6.73967
			0.05992	850.475	0.00894	793.969										-3.11007	6.73972
			0.06008	850.942	0.00891	794.064										-3.10951	6.73977
			0.06007	850.675	0.0089	794.091										-3.10919	6.73983
			0.06008	850.875	0.00894	794.073										-3.10844	6.73989
			0.06012	851.075	0.00897	794.046										-3.10761	6.73988
			0.06019	850.542	0.00899	794.026										-3.10673	6.73987
			0.0602	850.542	0.00902	794.024										-3.10609	6.73985
			0.06027	850.808	0.00905	794.026										-3.10579	6.73976
			0.06024	850.875	0.00909	794.006										-3.10541	6.73966
			0.06038	850.408	0.00913	793.971										-3.1053	6.73959
			0.06038	850.808	0.00917	793.972										-3.10507	6.73947
			0.06051	850.808	0.00919	794.038										-3.10404	6.73948
			0.06055	850.275	0.00921	794.118										-3.10285	6.73951
			0.06055	850.675	0.00919	794.201										-3.10179	6.73954
			0.06063	850.875	0.00919	794.323										-3.10089	6.73968
			0.06064	850.141	0.0092	794.461										-3.1	6.73982
			0.06066	850.275	0.0092	794.653										-3.09956	6.73998
			0.06071	850.408	0.0092	794.852										-3.0999	6.7401
			0.06077	850.341	0.00921	795.008										-3.10004	6.74026
			0.06085	850.475	0.00926	795.149										-3.09962	6.74042
			0.06097	849.941	0.00929	795.263										-3.09877	6.74059
			0.06102	849.875	0.00931	795.359										-3.09793	6.74071
			0.06097	850.475	0.00933	795.37										-3.09727	6.74082
			0.06106	850.475	0.00932	795.376										-3.09674	6.74088
			0.06111	849.741	0.0093	795.393										-3.09649	6.74091
			0.0612	850.542	0.00931	795.472										-3.09621	6.74093
			0.0612	850.608	0.00936	795.52										-3.09585	6.74094
			0.06125	850.075	0.00938	795.573										-3.09566	6.74089
			0.06129	849.875	0.00939	795.606										-3.09556	6.74084
			0.06143	849.941	0.0094	795.621										-3.09528	6.74077
			0.06143	850.542	0.00941	795.694										-3.09446	6.74076
			0.06145	850.341	0.00943	795.783										-3.09328	6.74083
			0.0615	850.275	0.00944	795.873										-3.09252	6.74088
			0.06155	850.075	0.00944	795.952										-3.09233	6.74092
			0.0616	850.275	0.00944	796.009										-3.09256	6.74094
			0.06167	850.208	0.00943	796.023										-3.09267	6.74096
			0.06171	850.075	0.00942	796.079										-3.09214	6.74106
			0.06176	850.275	0.00943	796.109										-3.09183	6.74111
			0.0618	850.075	0.00944	796.145										-3.09161	6.74114
			0.06189	850.608	0.00945	796.149										-3.09149	6.7412
			0.06193	850.475	0.00946	796.157										-3.09155	6.74122
			0.06197	850.475	0.00949	796.153										-3.09103	6.74125
			0.06203	850.075	0.00954	796.107										-3.09035	6.74129
			0.06207	850.075	0.00959	796.07										-3.09031	6.74121
			0.06211	850.742	0.00962	795.989										-3.08987	6.74112
			0.06217	850.408	0.00964	795.925										-3.08878	6.74106
			0.06221	850.275	0.00968	795.914										-3.08802	6.74097
			0.06225	850.675	0.00972	795.88										-3.08721	6.74088
			0.06233	850.475	0.00976	795.848										-3.08583	6.74085
			0.06243	850.408	0.00978	795.832										-3.08459	6.74078
			0.06243	850.742	0.0098	795.851										-3.08382	6.74073
			0.06248	850.808	0.00981	795.905										-3.08276	6.74073
			0.06254	849.941	0.0098	795.946										-3.08174	6.74079
			0.06258	850.475	0.00979	795.974										-3.08091	6.74089
			0.06265	850.608	0.0098	796.032										-3.08068	6.74094
			0.06271	850.475	0.0098	796.08										-3.08068	6.74102
			0.0628	850.141	0.0098	796.161										-3.08057	6.74108
			0.06279	850.808	0.00981	796.203										-3.08036	6.74116
			0.06286	850.475	0.00986	796.257										-3.07982	6.74128
			0.06288	849.941	0.00988	796.304										-3.07883	6.74141
			0.06293	850.141	0.00989	796.416										-3.07804	6.74149
			0.06299	850.408	0.0099	796.538										-3.07773	6.74161
			0.06299	850.408	0.00993	796.642										-3.07758	6.74174
			0.06319	849.674	0.00996	796.69										-3.07717	6.74189
			0.06314	850.008	0.00996	796.707										-3.07663	6.74195
			0.06323	850.275	0.00995	796.687										-3.07624	6.74194
			0.06321	850.141	0.00995	796.671										-3.07576	6.74191
			0.06327	850.008	0.00999	796.622										-3.0752	6.7419
			0.06341	850.075	0.01001	796.638										-3.0752	6.74185
			0.06339	850.141	0.01003	796.631										-3.07537	6.74177
			0.06334	850.341	0.01005	796.648										-3.07591	6.74169
			0.06348	850.141	0.01007	796.665										-3.07622	6.74165
			0.06357	849.741	0.0101	796.668										-3.07576	6.74167
			0.06361	850.208	0.01011	796.727										-3.07537	6.74171
			0.06366	850.275	0.01012	796.831										-3.07475	6.7418
			0.06369	849.474	0.01014	796.916										-3.07388	6.74192
			0.06375	849.808	0.01017	797.063										-3.07332	6.74206
			0.06382	850.075	0.01019	797.21										-3.07239	6.74223
			0.06387	849.741	0.01022	797.32										-3.07178	6.74234
			0.0639	849.674	0.01024	797.404										-3.072	6.74238
			0.06397	850.008	0.01025	797.442										-3.07211	6.7424
			0.06399	850.075	0.01029	797.438										-3.07143	6.7424
			0.06405	849.474	0.01032	797.439										-3.07025	6.74245
			0.06409	849.608	0.01034	797.446										-3.06937	6.74247
			0.06415	849.408	0.01033	797.467										-3.0689	6.74243
			0.06422	849.408	0.01032	797.448										-3.06873	6.74239
			0.06437	849.941	0.0103	797.404										-3.06853	6.74236
			0.0643	849.941	0.01029	797.394										-3.06812	6.74232
			0.06442	849.875	0.01029	797.393										-3.06773	6.74232
			0.0644	849.541	0.01031	797.381										-3.06723	6.74234
			0.06445	849.741	0.01034	797.376										-3.06647	6.74235
			0.06462	849.808	0.0104	797.361										-3.06557	6.74236
			0.06456	850.075	0.01046	797.394										-3.06555	6.74235
			0.06461	849.741	0.0105	797.427										-3.06574	6.74239
			0.06466	849.541	0.01053	797.482										-3.06561	6.74246
			0.06469	850.141	0.01052	797.502										-3.06473	6.74256
			0.06478	849.674	0.01052	797.519										-3.06347	6.74268
			0.06484	849.341	0.01053	797.512										-3.06206	6.74275
			0.06485	849.674	0.01054	797.549										-3.0611	6.7428
			0.06486	849.875	0.01058	797.567										-3.06041	6.7428
			0.06494	849.408	0.01064	797.56										-3.05982	6.74279
			0.06499	850.341	0.0107	797.584										-3.05955	6.74279
			0.06504	850.208	0.01074	797.567										-3.05966	6.74281
			0.06509	849.808	0.01076	797.54										-3.05919	6.74287
			0.06512	850.275	0.01078	797.477										-3.05868	6.74284
			0.06521	850.075	0.0108	797.361										-3.05833	6.74273
			0.06526	849.875	0.01082	797.247										-3.05783	6.74272
			0.06534	849.875	0.01083	797.178										-3.0575	6.74268
			0.06539	850.208	0.01083	797.129										-3.05732	6.74262
			0.0654	849.808	0.01083	797.124										-3.05685	6.74264
			0.06548	849.474	0.01082	797.114										-3.05647	6.74265
			0.06551	849.875	0.01082	797.109										-3.05558	6.74266
			0.06561	850.542	0.01085	797.163										-3.05487	6.74274
			0.06565	850.275	0.01087	797.21										-3.0546	6.7428
			0.06571	849.741	0.01091	797.268										-3.05434	6.74288
			0.06563	849.941	0.01095	797.401										-3.05412	6.74298
			0.06575	850.542	0.011	797.541										-3.05386	6.74312
			0.06582	850.075	0.01104	797.651										-3.05367	6.74328
			0.06588	849.875	0.01106	797.765										-3.05339	6.7434
			0.06586	850.008	0.01106	797.839										-3.05244	6.74355
			0.06602	850.341	0.01107	797.95										-3.05165	6.74368
			0.06599	849.875	0.01109	798.031										-3.05115	6.7438
			0.06606	850.141	0.01107	798.125										-3.05095	6.74394
			0.0662	850.075	0.01106	798.177										-3.05083	6.74409
			0.06617	849.808	0.01106	798.19										-3.05008	6.74418
			0.06618	849.941	0.01106	798.129										-3.04897	6.74427
			0.06624	849.741	0.01106	798.043										-3.04791	6.74428
			0.0663	850.141	0.01108	797.939										-3.04682	6.7443
			0.0664	849.875	0.01112	797.86										-3.0461	6.74431
			0.06638	850.208	0.01114	797.802										-3.04604	6.7442
			0.06643	850.141	0.01115	797.767										-3.04612	6.74411
			0.0664	849.474	0.01116	797.778										-3.04562	6.7441
			0.06654	849.741	0.01119	797.763										-3.04442	6.74406
			0.06658	849.808	0.01119	797.748										-3.04324	6.74402
			0.06664	849.541	0.01119	797.776										-3.04266	6.744
			0.06667	849.341	0.01121	797.851										-3.04208	6.74401
			0.06674	850.075	0.01124	797.935										-3.04156	6.74402
			0.06677	849.674	0.01126	797.958										-3.04072	6.74412
			0.06683	849.875	0.01127	798.039										-3.03969	6.74425
			0.06689	849.274	0.01129	798.104										-3.03891	6.74438
			0.06693	849.007	0.0113	798.137										-3.03845	6.74443
			0.067	849.541	0.01131	798.126										-3.03859	6.74442
			0.06704	849.141	0.01131	798.053										-3.03879	6.74442
			0.06704	849.007	0.01129	798.04										-3.03891	6.74438
			0.06715	848.741	0.01128	798.026										-3.03893	6.74433
			0.06718	849.274	0.01131	797.976										-3.03867	6.74429
			0.06724	849.474	0.01133	797.958										-3.03815	6.74426
			0.06735	849.007	0.01137	797.946										-3.03797	6.74424
			0.06732	849.207	0.01139	797.934										-3.03758	6.74424
			0.0674	849.341	0.01142	797.938										-3.03712	6.74429
			0.06747	849.541	0.01144	797.982										-3.03702	6.74432
			0.06748	848.941	0.01146	798.026										-3.03648	6.74439
			0.06749	849.207	0.01149	798.029										-3.03569	6.74444
			0.06757	849.875	0.01153	798.068										-3.03519	6.74446
			0.0676	849.074	0.01158	798.146										-3.0349	6.74455
			0.06772	849.007	0.01162	798.229										-3.03438	6.74462
			0.06772	849.274	0.01164	798.324										-3.03349	6.74473
			0.0678	848.874	0.01165	798.384										-3.03294	6.74483
			0.06784	849.141	0.01164	798.402										-3.03286	6.74491
			0.06791	849.408	0.01162	798.42										-3.03264	6.74495
			0.06793	849.808	0.0116	798.488										-3.03246	6.74502
			0.06809	849.408	0.01161	798.533										-3.03207	6.74505
			0.06811	849.207	0.01163	798.543										-3.0312	6.74511
			0.06811	849.408	0.01168	798.546										-3.03037	6.74521
			0.06815	849.541	0.01172	798.495										-3.03019	6.74522
			0.06821	849.741	0.01175	798.437										-3.02991	6.74518
			0.06824	849.274	0.01179	798.415										-3.02946	6.74516
			0.06831	849.341	0.01185	798.399										-3.02907	6.74512
			0.0683	849.674	0.01193	798.399										-3.02853	6.74511
			0.0684	849.541	0.01197	798.426										-3.02773	6.7451
			0.06843	849.541	0.01203	798.414										-3.0271	6.74512
			0.06848	849.674	0.01205	798.433										-3.02645	6.74516
			0.06854	849.141	0.01204	798.482										-3.0257	6.74519
			0.06858	849.007	0.01205	798.591										-3.02535	6.74526
			0.06858	849.274	0.01208	798.656										-3.02568	6.74531
			0.06859	848.941	0.01214	798.732										-3.0258	6.74542
			0.06872	848.607	0.01219	798.82										-3.02568	6.74549
			0.06877	849.274	0.01222	798.865										-3.02529	6.74555
			0.06882	849.207	0.01225	798.961										-3.0248	6.74565
			0.06897	848.874	0.01224	799.017										-3.02449	6.74578
			0.06894	849.207	0.01223	799.038										-3.0239	6.74585
			0.06897	849.207	0.01224	799.041										-3.02274	6.74596
			0.06905	848.073	0.01226	799.03										-3.02161	6.74604
			0.06907	848.941	0.01231	799.039										-3.0212	6.74606
			0.06924	849.141	0.01236	799.007										-3.02063	6.74604
			0.06918	848.941	0.01241	798.956										-3.02036	6.74595
			0.06923	849.274	0.01241	798.86										-3.02061	6.74576
			0.06925	849.074	0.01243	798.766										-3.02055	6.7456
			0.06929	849.141	0.01244	798.69										-3.01997	6.74543
			0.06933	849.274	0.01245	798.605										-3.01886	6.74532
			0.06945	848.941	0.01246	798.522										-3.01806	6.74522
			0.06951	849.074	0.01247	798.48										-3.01736	6.74511
			0.06953	849.341	0.01246	798.461										-3.01672	6.74506
			0.06957	848.407	0.01248	798.486										-3.01679	6.745
			0.06949	848.607	0.01249	798.522										-3.01689	6.74495
			0.06974	849.074	0.0125	798.559										-3.01637	6.74495
			0.0698	849.141	0.01248	798.668										-3.01549	6.74504
			0.06978	848.54	0.01245	798.78										-3.01489	6.74517
			0.06983	849.007	0.01246	798.874										-3.01429	6.74528
			0.0699	849.341	0.0125	798.891										-3.01349	6.7454
			0.06998	848.474	0.01252	798.934										-3.01285	6.7455
			0.06998	848.407	0.01255	798.991										-3.01241	6.74564
			0.0701	848.607	0.01257	799.015										-3.01206	6.74571
			0.0701	848.073	0.0126	799.005										-3.01177	6.7458
			0.07012	847.873	0.01263	799.029										-3.01107	6.74589
			0.07013	848.941	0.01263	799.052										-3.01059	6.7459
			0.07024	848.474	0.01267	799.078										-3.01009	6.74591
			0.07033	848.073	0.0127	799.106										-3.0091	6.74594
			0.07036	848.474	0.0127	799.177										-3.0081	6.74597
			0.07037	848.741	0.01269	799.258										-3.00777	6.74602
			0.07045	847.873	0.01268	799.311										-3.00739	6.74612
			0.07048	848.607	0.0127	799.395										-3.00727	6.74618
			0.07054	848.34	0.01271	799.472										-3.00691	6.74622
			0.07058	848.007	0.01271	799.548										-3.00641	6.74628
			0.07063	848.34	0.01271	799.634										-3.00612	6.74634
			0.07062	848.54	0.01273	799.717										-3.006	6.74643
			0.07078	848.073	0.01273	799.792										-3.00629	6.74653
			0.07074	847.94	0.01271	799.801										-3.00689	6.7466
			0.07078	848.34	0.01273	799.793										-3.00721	6.74666
			0.0709	848.807	0.01276	799.79										-3.00681	6.7468
			0.07096	848.207	0.01281	799.765										-3.00625	6.74686
			0.07103	848.741	0.01284	799.744										-3.00566	6.74691
			0.07103	847.873	0.01286	799.704										-3.0055	6.7469
			0.07111	848.54	0.01288	799.672										-3.00473	6.74692
			0.07112	848.474	0.01287	799.623										-3.00389	6.74694
			0.07119	848.274	0.01288	799.561										-3.00318	6.74691
			0.0712	847.94	0.01289	799.509										-3.00235	6.74691
			0.07131	848.607	0.01289	799.452										-3.00157	6.74687
			0.07136	848.54	0.01292	799.399										-3.00105	6.74678
			0.07141	848.207	0.01294	799.339										-3.00067	6.74667
			0.07139	848.674	0.01296	799.308										-3.00008	6.74663
			0.0715	848.14	0.01299	799.319										-2.99962	6.74663
			0.07158	848.207	0.01305	799.318										-2.9996	6.74656
			0.0716	848.54	0.01309	799.319										-2.99958	6.74655
			0.07165	848.607	0.01312	799.343										-2.9996	6.74654
			0.07166	848.407	0.01312	799.385										-2.99952	6.7466
			0.07179	848.474	0.01311	799.423										-2.9991	6.74665
			0.07178	848.54	0.01311	799.461										-2.99863	6.74672
			0.07186	848.007	0.01311	799.442										-2.9984	6.74679
			0.0719	848.207	0.01314	799.434										-2.99824	6.74685
			0.07193	848.474	0.01317	799.484										-2.99794	6.74687
			0.07198	848.14	0.01318	799.541										-2.99737	6.74688
			0.07201	847.673	0.01321	799.542										-2.9963	6.74694
			0.07209	848.274	0.01325	799.536										-2.99562	6.74695
			0.07213	848.274	0.01327	799.491										-2.99537	6.74694
			0.07219	848.34	0.01327	799.44										-2.99514	6.74689
			0.07226	848.34	0.01328	799.364										-2.99482	6.74687
			0.07229	848.207	0.01329	799.303										-2.99427	6.7468
			0.07235	848.007	0.01328	799.208										-2.99337	6.74677
			0.07236	848.407	0.01327	799.13										-2.99277	6.7467
			0.07246	848.34	0.01327	799.124										-2.99256	6.74668
			0.07255	848.207	0.01329	799.117										-2.99282	6.74662
			0.07252	847.54	0.01331	799.097										-2.99262	6.7465
			0.0726	847.94	0.01335	799.107										-2.99144	6.74651
			0.07271	847.607	0.01337	799.177										-2.99046	6.74658
			0.07268	847.54	0.01337	799.238										-2.9903	6.74664
			0.07275	847.807	0.01338	799.343										-2.99025	6.74672
			0.07278	847.673	0.01339	799.485										-2.98991	6.74687
			0.07284	848.073	0.01344	799.604										-2.98942	6.74703
			0.07284	847.406	0.01345	799.702										-2.98921	6.74719
			0.07296	847.673	0.01344	799.758										-2.98906	6.74734
			0.07297	847.94	0.01346	799.811										-2.98889	6.74744
			0.07296	847.807	0.01349	799.872										-2.98892	6.7475
			0.07304	847.34	0.01353	799.914										-2.9887	6.74758
			0.07322	847.34	0.01356	799.919										-2.98811	6.7476
			0.0732	847.74	0.01362	799.893										-2.98768	6.74764
			0.0732	847.273	0.0137	799.929										-2.98749	6.74763
			0.07331	847.073	0.01376	799.937										-2.98694	6.74767
			0.07334	847.607	0.01376	799.918										-2.98583	6.74772
			0.07343	847.006	0.01374	799.907										-2.985	6.74774
			0.07346	847.206	0.01372	799.881										-2.98455	6.74773
			0.0735	847.807	0.0137	799.856										-2.98403	6.74779
			0.07356	847.34	0.01371	799.87										-2.98369	6.74787
			0.07361	847.073	0.01373	799.856										-2.98337	6.74792
			0.07368	847.473	0.01374	799.866										-2.98312	6.74799
			0.07371	847.14	0.01377	799.908										-2.98303	6.74804
			0.07376	847.206	0.01381	799.947										-2.98303	6.7481
			0.0738	847.54	0.01382	799.996										-2.98299	6.74811
			0.07389	846.806	0.0138	800.028										-2.98286	6.74812
			0.07388	847.273	0.01378	800.062										-2.98241	6.74817
			0.07395	847.206	0.0138	800.071										-2.98213	6.74822
			0.07395	847.14	0.01383	800.042										-2.98196	6.74824
			0.07403	847.406	0.01385	799.971										-2.98164	6.74823
			0.07415	848.207	0.01387	799.928										-2.98183	6.74819
			0.07419	847.473	0.0139	799.88										-2.98172	6.74811
			0.07417	847.406	0.01397	799.825										-2.98129	6.74809
			0.07423	848.007	0.01401	799.728										-2.98091	6.74802
			0.07433	847.54	0.01404	799.594										-2.97986	6.74798
			0.07434	847.406	0.01407	799.504										-2.97878	6.74789
			0.07444	847.607	0.01412	799.457										-2.9779	6.74783
			0.07448	847.14	0.01414	799.414										-2.97779	6.74775
			0.0745	846.806	0.01414	799.395										-2.97755	6.74775
			0.07446	847.607	0.01414	799.348										-2.97661	6.74778
			0.07463	847.273	0.01418	799.346										-2.97564	6.74782
			0.07465	846.873	0.01422	799.404										-2.9743	6.74787
			0.07468	847.073	0.01425	799.484										-2.97317	6.74792
			0.07478	847.673	0.01429	799.59										-2.97226	6.74799
			0.07489	846.873	0.01436	799.612										-2.97159	6.74805
			0.07495	846.806	0.01441	799.645										-2.97148	6.74815
			0.07492	846.873	0.01443	799.713										-2.97122	6.74825
			0.07502	847.073	0.01444	799.813										-2.97076	6.7483
			0.07511	846.873	0.01443	799.908										-2.97016	6.74837
			0.07505	847.34	0.01442	800										-2.96974	6.74846
			0.07503	847.006	0.01442	800.074										-2.96965	6.7486
			0.07518	846.939	0.01443	800.087										-2.96889	6.74879
			0.0752	847.073	0.01447	800.081										-2.96839	6.7489
			0.07527	846.739	0.01453	800.069										-2.96844	6.74895
			0.07531	846.739	0.01456	800.041										-2.96824	6.74897
			0.07524	846.806	0.01459	799.976										-2.96761	6.749
			0.07549	847.273	0.01464	799.934										-2.96722	6.749
			0.07553	846.939	0.01467	799.913										-2.96674	6.74902
			0.07543	845.872	0.01466	799.855										-2.96645	6.74899
			0.07564	847.14	0.01464	799.856										-2.96569	6.749
			0.07566	846.673	0.01463	799.959										-2.96479	6.74901
			0.07567	846.673	0.01463	800.051										-2.96475	6.74905
			0.07568	846.939	0.01464	800.106										-2.96496	6.74909
			0.07589	847.273	0.01465	800.197										-2.96483	6.74918
			0.07579	846.206	0.01466	800.3										-2.96418	6.74934
			0.07591	846.206	0.01471	800.418										-2.96328	6.7495
			0.07589	846.539	0.01474	800.513										-2.96234	6.74967
			0.07597	846.339	0.01475	800.562										-2.96168	6.7498
			0.07605	846.139	0.0148	800.605										-2.9608	6.74994
			0.07609	846.539	0.01485	800.598										-2.96088	6.74998
			0.07618	846.406	0.01489	800.508										-2.9611	6.75001
[truncated: 8,069 more rows]

## Sheet: Supplementary Fig. 5
Supplementary Fig. 5a (XRD)									Supplementary Fig. 5b				Supplementary Fig. 5c
AM-Nb40		FR-Nb40		AM-Nb40 deformed at 1000℃		HT-AM-Nb40			AM-Nb40		FR-Nb40		AM-Nb40 deformed at 1000℃		HT-AM-Nb40
2θ	Intensity	2θ	Intensity	2θ	Intensity	2θ	Intensity		KC1/2 (1/nm)	△K (1/nm)	KC1/2 (1/nm)	△K (1/nm)	KC1/2 (1/nm)	△K (1/nm)	KC1/2 (1/nm)	△K (1/nm)
30	21.2304	30	56.3676	30	38.4235	30	39.5858		1.58955	0.03442	1.58994	0.05118	1.58589	0.05019	1.59091	0.07181
30.01	21.1716	30.01	56.0956	30.01	38.7636	30.01	39.4795		2.7387	0.04891	2.74531	0.05311	2.73825	0.05994	2.73884	0.07917
30.02	21.1115	30.02	55.82	30.02	39.1016	30.02	39.3731		3.15935	0.05755	3.15787	0.05378	3.16096	0.05941	3.15843	0.08065
30.03	21.0503	30.03	55.5405	30.03	39.4376	30.03	39.2665		3.17137	0.05367	3.17353	0.05362	3.16395	0.06582	3.16642	0.07905
30.04	20.9883	30.04	55.2572	30.04	39.7716	30.04	39.16		4.5232	0.07231	4.53536	0.05576	4.5243	0.0746	4.517	0.08663
30.05	20.9257	30.05	54.9696	30.05	40.1035	30.05	39.0534
30.06	20.8628	30.06	54.6767	30.06	40.4333	30.06	38.9468
30.07	20.7998	30.07	54.3777	30.07	40.7611	30.07	38.8402
30.08	20.737	30.08	54.072	30.08	41.0868	30.08	38.7334
30.09	20.6743	30.09	53.7593	30.09	41.4105	30.09	38.6265
30.1	20.6115	30.1	53.4389	30.1	41.7322	30.1	38.5194
30.11	20.5483	30.11	53.1102	30.11	42.0518	30.11	38.4119
30.12	20.4848	30.12	52.7728	30.12	42.3693	30.12	38.304
30.13	20.4207	30.13	52.4264	30.13	42.6848	30.13	38.1955
30.14	20.3562	30.14	52.071	30.14	42.9983	30.14	38.0865
30.15	20.2909	30.15	51.707	30.15	43.3097	30.15	37.9769
30.16	20.2248	30.16	51.3351	30.16	43.619	30.16	37.8665
30.17	20.1577	30.17	50.9564	30.17	43.9263	30.17	37.7556
30.18	20.0894	30.18	50.5723	30.18	44.2316	30.18	37.6439
30.19	20.0193	30.19	50.1849	30.19	44.5348	30.19	37.5318
30.2	19.9472	30.2	49.7961	30.2	44.8359	30.2	37.4191
30.21	19.8724	30.21	49.4078	30.21	45.135	30.21	37.3059
30.22	19.7944	30.22	49.0216	30.22	45.4321	30.22	37.1921
30.23	19.7126	30.23	48.6388	30.23	45.7271	30.23	37.0777
30.24	19.6266	30.24	48.261	30.24	46.02	30.24	36.9628
30.25	19.5359	30.25	47.8896	30.25	46.3109	30.25	36.8474
30.26	19.4403	30.26	47.5261	30.26	46.5998	30.26	36.7317
30.27	19.3393	30.27	47.1718	30.27	46.8866	30.27	36.6158
30.28	19.2327	30.28	46.8285	30.28	47.1714	30.28	36.4999
30.29	19.1203	30.29	46.4985	30.29	47.4541	30.29	36.3845
30.3	19.0012	30.3	46.184	30.3	47.7347	30.3	36.2698
30.31	18.8744	30.31	45.8881	30.31	48.0133	30.31	36.1562
30.32	18.7387	30.32	45.6127	30.32	48.2899	30.32	36.0441
30.33	18.5933	30.33	45.3581	30.33	48.5644	30.33	35.9339
30.34	18.4396	30.34	45.1185	30.34	48.8369	30.34	35.8259
30.35	18.2857	30.35	44.8782	30.35	49.1073	30.35	35.7208
30.36	18.16	30.36	44.2958	30.36	49.3757	30.36	35.619
30.37	18.0458	30.37	43.672	30.37	49.642	30.37	35.5211
30.38	17.9468	30.38	43.0083	30.38	49.9062	30.38	35.4275
30.39	17.8626	30.39	42.2991	30.39	50.1685	30.39	35.3389
30.4	17.7911	30.4	41.5451	30.4	50.4286	30.4	35.2557
30.41	17.7284	30.41	40.7529	30.41	50.6868	30.41	35.1783
30.42	17.672	30.42	39.9317	30.42	50.9428	30.42	35.107
30.43	17.6182	30.43	39.0866	30.43	51.1968	30.43	35.0421
30.44	17.5661	30.44	38.2203	30.44	51.4488	30.44	34.9836
30.45	17.5166	30.45	37.338	30.45	51.6987	30.45	34.9317
30.46	17.4706	30.46	36.4468	30.46	51.9466	30.46	34.8866
30.47	17.431	30.47	35.5583	30.47	52.1924	30.47	34.8486
30.48	17.3989	30.48	34.6865	30.48	52.4362	30.48	34.8182
30.49	17.3733	30.49	33.8455	30.49	52.6779	30.49	34.796
30.5	17.3509	30.5	33.0457	30.5	52.9176	30.5	34.7829
30.51	17.3281	30.51	32.2941	30.51	53.372	30.51	34.7802
30.52	17.2997	30.52	31.5963	30.52	53.8376	30.52	34.7892
30.53	17.2614	30.53	30.9536	30.53	54.3233	30.53	34.8508
30.54	17.2107	30.54	30.3652	30.54	54.8412	30.54	34.9165
30.55	17.1461	30.55	29.8267	30.55	55.3449	30.55	34.9837
30.56	17.0702	30.56	29.3413	30.56	55.8465	30.56	35.0491
30.57	16.9909	30.57	28.9093	30.57	56.311	30.57	35.1092
30.58	16.9145	30.58	28.5318	30.58	56.7705	30.58	35.1632
30.59	16.8449	30.59	28.2046	30.59	57.2003	30.59	35.2115
30.6	16.7838	30.6	27.919	30.6	57.6322	30.6	35.2548
30.61	16.7325	30.61	27.6684	30.61	58.0026	30.61	35.2928
30.62	16.6903	30.62	27.4476	30.62	58.3329	30.62	35.3254
30.63	16.6551	30.63	27.2497	30.63	58.5984	30.63	35.3541
30.64	16.624	30.64	27.0693	30.64	58.808	30.64	35.3803
30.65	16.5966	30.65	26.9082	30.65	59.0195	30.65	35.4044
30.66	16.5749	30.66	26.7674	30.66	59.2142	30.66	35.4261
30.67	16.5586	30.67	26.6558	30.67	59.3867	30.67	35.4445
30.68	16.5461	30.68	26.5836	30.68	59.5056	30.68	35.4603
30.69	16.5355	30.69	26.5617	30.69	59.5797	30.69	35.4737
30.7	16.5225	30.7	26.6023	30.7	59.6561	30.7	35.4849
30.71	16.5008	30.71	26.7104	30.71	59.7414	30.71	35.4934
30.72	16.4659	30.72	26.8829	30.72	59.8295	30.72	35.4988
30.73	16.4129	30.73	27.1143	30.73	59.9067	30.73	35.5016
30.74	16.341	30.74	27.4011	30.74	59.9457	30.74	35.5028
30.75	16.25	30.75	27.7371	30.75	59.9747	30.75	35.505
30.76	16.1399	30.76	28.1121	30.76	60.0256	30.76	35.5106
30.77	16.0108	30.77	28.5171	30.77	60.055	30.77	35.5216
30.78	15.863	30.78	28.9471	30.78	60.0376	30.78	35.5394
30.79	15.7028	30.79	29.3955	30.79	59.9774	30.79	35.5665
30.8	15.5371	30.8	29.8628	30.8	59.9129	30.8	35.6058
30.81	15.37	30.81	30.3537	30.81	59.8244	30.81	35.6602
30.82	15.2026	30.82	30.8712	30.82	59.7186	30.82	35.7314
30.83	15.0356	30.83	31.4134	30.83	59.5573	30.83	35.8195
30.84	14.8723	30.84	31.9789	30.84	59.3489	30.84	35.9242
30.85	14.7222	30.85	32.5663	30.85	59.1405	30.85	36.0448
30.86	14.5948	30.86	33.1695	30.86	58.9076	30.86	36.1796
30.87	14.4958	30.87	33.7829	30.87	58.6795	30.87	36.3248
30.88	14.4277	30.88	34.4029	30.88	58.401	30.88	36.4758
30.89	14.3904	30.89	35.0231	30.89	58.0977	30.89	36.6277
30.9	14.3821	30.9	35.6369	30.9	57.7549	30.9	36.7761
30.91	14.3979	30.91	36.2363	30.91	57.3932	30.91	36.9173
30.92	14.4312	30.92	36.8133	30.92	57.0475	30.92	37.0479
30.93	14.48	30.93	37.3615	30.93	56.6748	30.93	37.1653
30.94	14.5435	30.94	37.8802	30.94	56.3066	30.94	37.2674
30.95	14.624	30.95	38.3683	30.95	55.9167	30.95	37.3531
30.96	14.7295	30.96	38.8231	30.96	55.5037	30.96	37.4218
30.97	14.8657	30.97	39.2405	30.97	55.0937	30.97	37.474
30.98	15.0345	30.98	39.6175	30.98	54.6245	30.98	37.5111
30.99	15.235	30.99	39.9507	30.99	54.1479	30.99	37.5339
31	15.464	31	40.2371	31	53.684	31	37.5432
31.01	15.7173	31.01	40.4772	31.01	53.2271	31.01	37.5392
31.02	15.9902	31.02	40.6693	31.02	52.8064	31.02	37.5214
31.03	16.2793	31.03	40.8099	31.03	52.3714	31.03	37.489
31.04	16.581	31.04	40.8992	31.04	51.9557	31.04	37.4423
31.05	16.8977	31.05	40.9435	31.05	51.5455	31.05	37.3818
31.06	17.2293	31.06	40.9529	31.06	51.1568	31.06	37.3084
31.07	17.5737	31.07	40.9406	31.07	50.7791	31.07	37.223
31.08	17.9303	31.08	40.9172	31.08	50.3817	31.08	37.126
31.09	18.2973	31.09	40.889	31.09	50.0309	31.09	37.0175
31.1	18.671	31.1	40.8589	31.1	49.7065	31.1	36.8978
31.11	19.0453	31.11	40.8282	31.11	49.4314	31.11	36.7677
31.12	19.414	31.12	40.7972	31.12	49.185	31.12	36.6275
31.13	19.7697	31.13	40.765	31.13	48.8899	31.13	36.4764
31.14	20.1053	31.14	40.731	31.14	48.5956	31.14	36.3136
31.15	20.4146	31.15	40.6943	31.15	48.3348	31.15	36.1388
31.16	20.6966	31.16	40.6527	31.16	48.0651	31.16	35.9517
31.17	20.9562	31.17	40.6105	31.17	47.8132	31.17	35.7524
31.18	21.1986	31.18	40.5795	31.18	47.524	31.18	35.5419
31.19	21.4276	31.19	40.5749	31.19	47.2471	31.19	35.3214
31.2	21.6443	31.2	40.6065	31.2	46.9914	31.2	35.0928
31.21	21.8497	31.21	40.6786	31.21	46.7897	31.21	34.8586
31.22	22.0453	31.22	40.789	31.22	46.581	31.22	34.6218
31.23	22.2353	31.23	40.9302	31.23	46.3852	31.23	34.3842
31.24	22.4221	31.24	41.0971	31.24	46.1815	31.24	34.1466
31.25	22.6047	31.25	41.2807	31.25	45.9926	31.25	33.9088
31.26	22.7793	31.26	41.4742	31.26	45.8559	31.26	33.6707
31.27	22.9437	31.27	41.6739	31.27	45.7709	31.27	33.4324
31.28	23.0943	31.28	41.8772	31.28	45.6853	31.28	33.1943
31.29	23.225	31.29	42.0843	31.29	45.6035	31.29	32.9573
31.3	23.3281	31.3	42.2967	31.3	45.5568	31.3	32.7228
31.31	23.3952	31.31	42.5202	31.31	45.5434	31.31	32.4929
31.32	23.4185	31.32	42.7628	31.32	45.5234	31.32	32.2698
31.33	23.3905	31.33	43.0328	31.33	45.4713	31.33	32.0554
31.34	23.306	31.34	43.3357	31.34	45.3466	31.34	31.8504
31.35	23.1631	31.35	43.6779	31.35	45.2343	31.35	31.6549
31.36	22.9646	31.36	44.0595	31.36	45.1397	31.36	31.4682
31.37	22.7205	31.37	44.4793	31.37	45.1227	31.37	31.2884
31.38	22.4409	31.38	44.9316	31.38	45.0986	31.38	31.1133
31.39	22.1361	31.39	45.4084	31.39	45.0284	31.39	30.9404
31.4	21.8136	31.4	45.9032	31.4	45.0035	31.4	30.7696
31.41	21.4818	31.41	46.4079	31.41	44.9808	31.41	30.6027
31.42	21.1503	31.42	46.9166	31.42	44.9475	31.42	30.4421
31.43	20.8268	31.43	47.4221	31.43	44.9317	31.43	30.29
31.44	20.5178	31.44	47.9143	31.44	44.9029	31.44	30.1482
31.45	20.2261	31.45	48.3806	31.45	44.9353	31.45	30.0182
31.46	19.9508	31.46	48.8101	31.46	44.9821	31.46	29.9012
31.47	19.6902	31.47	49.2001	31.47	45.0822	31.47	29.7974
31.48	19.4413	31.48	49.5487	31.48	45.2066	31.48	29.7059
31.49	19.2047	31.49	49.8513	31.49	45.3297	31.49	29.625
31.5	18.9808	31.5	50.1006	31.5	45.4882	31.5	29.5526
31.51	18.7669	31.51	50.2907	31.51	45.6335	31.51	29.4868
31.52	18.5603	31.52	50.4143	31.52	45.8089	31.52	29.4262
31.53	18.3646	31.53	50.4626	31.53	46.017	31.53	29.3711
31.54	18.182	31.54	50.4295	31.54	46.2201	31.54	29.3211
31.55	18.0179	31.55	50.3127	31.55	46.3649	31.55	29.2765
31.56	17.8786	31.56	50.1116	31.56	46.4999	31.56	29.2375
31.57	17.7675	31.57	49.828	31.57	46.5722	31.57	29.2039
31.58	17.6837	31.58	49.4677	31.58	46.6486	31.58	29.1749
31.59	17.6226	31.59	49.0446	31.59	46.695	31.59	29.1495
31.6	17.5776	31.6	48.5777	31.6	46.7223	31.6	29.1259
31.61	17.5407	31.61	48.0871	31.61	46.7011	31.61	29.1021
31.62	17.5034	31.62	47.588	31.62	46.6977	31.62	29.0758
31.63	17.4602	31.63	47.0924	31.63	46.7244	31.63	29.0442
31.64	17.4075	31.64	46.6122	31.64	46.7847	31.64	29.0059
31.65	17.3438	31.65	46.1558	31.65	46.8911	31.65	28.96
31.66	17.2721	31.66	45.7286	31.66	46.9625	31.66	28.9061
31.67	17.1965	31.67	45.3297	31.67	47.0378	31.67	28.8436
31.68	17.1196	31.68	44.9553	31.68	47.1282	31.68	28.772
31.69	17.0421	31.69	44.6005	31.69	47.2774	31.69	28.6927
31.7	16.9624	31.7	44.2578	31.7	47.4907	31.7	28.6082
31.71	16.8776	31.71	43.9153	31.71	47.6823	31.71	28.5212
31.72	16.785	31.72	43.5566	31.72	47.8625	31.72	28.4337
31.73	16.6847	31.73	43.1603	31.73	48.0169	31.73	28.347
31.74	16.5757	31.74	42.704	31.74	48.1566	31.74	28.2625
31.75	16.461	31.75	42.1768	31.75	48.2733	31.75	28.1809
31.76	16.344	31.76	41.5852	31.76	48.3993	31.76	28.1027
31.77	16.2285	31.77	40.9473	31.77	48.4734	31.77	28.0283
31.78	16.1184	31.78	40.2838	31.78	48.5207	31.78	27.9586
31.79	16.0194	31.79	39.6151	31.79	48.5874	31.79	27.8946
31.8	15.9388	31.8	38.9633	31.8	48.7023	31.8	27.8365
31.81	15.8808	31.81	38.3516	31.81	48.8135	31.81	27.7848
31.82	15.8472	31.82	37.8026	31.82	48.941	31.82	27.7404
31.83	15.8357	31.83	37.334	31.83	49.0733	31.83	27.7038
31.84	15.84	31.84	36.9556	31.84	49.2235	31.84	27.675
31.85	15.8537	31.85	36.6664	31.85	49.3661	31.85	27.6542
31.86	15.8814	31.86	36.4559	31.86	49.4985	31.86	27.6413
31.87	15.9306	31.87	36.3088	31.87	49.6285	31.87	27.6373
31.88	16.0032	31.88	36.2091	31.88	49.7412	31.88	27.6429
31.89	16.0985	31.89	36.1461	31.89	49.899	31.89	27.6585
31.9	16.2116	31.9	36.1114	31.9	50.0429	31.9	27.6849
31.91	16.3366	31.91	36.1014	31.91	50.1964	31.91	27.7223
31.92	16.4657	31.92	36.1212	31.92	50.3496	31.92	27.77
31.93	16.5937	31.93	36.1765	31.93	50.4951	31.93	27.8258
31.94	16.7165	31.94	36.2723	31.94	50.6666	31.94	27.8866
31.95	16.8313	31.95	36.4103	31.95	50.7884	31.95	27.9484
31.96	16.9363	31.96	36.5875	31.96	50.8949	31.96	28.0074
31.97	17.0309	31.97	36.7984	31.97	51.0155	31.97	28.0599
31.98	17.1168	31.98	37.037	31.98	51.1336	31.98	28.1032
31.99	17.1963	31.99	37.298	31.99	51.2842	31.99	28.1359
32	17.2748	32	37.5734	32	51.4698	32	28.1565
32.01	17.3616	32.01	37.8537	32.01	51.6787	32.01	28.1633
32.02	17.4633	32.02	38.1266	32.02	51.8601	32.02	28.1549
32.03	17.5828	32.03	38.3818	32.03	52.0767	32.03	28.131
32.04	17.7213	32.04	38.6161	32.04	52.317	32.04	28.0929
32.05	17.8797	32.05	38.829	32.05	52.5578	32.05	28.0415
32.06	18.058	32.06	39.0212	32.06	52.7949	32.06	27.9776
32.07	18.2581	32.07	39.1921	32.07	52.9982	32.07	27.9023
32.08	18.4784	32.08	39.341	32.08	53.1583	32.08	27.8163
32.09	18.7166	32.09	39.4712	32.09	53.315	32.09	27.7198
32.1	18.9676	32.1	39.5883	32.1	53.4495	32.1	27.6129
32.11	19.2257	32.11	39.6951	32.11	53.5537	32.11	27.496
32.12	19.4864	32.12	39.7982	32.12	53.5974	32.12	27.3694
32.13	19.746	32.13	39.9005	32.13	53.6017	32.13	27.234
32.14	20.0017	32.14	40.0003	32.14	53.6385	32.14	27.0903
32.15	20.2531	32.15	40.0931	32.15	53.6864	32.15	26.9399
32.16	20.4997	32.16	40.1731	32.16	53.719	32.16	26.7852
32.17	20.7405	32.17	40.2388	32.17	53.7748	32.17	26.6293
32.18	20.9728	32.18	40.2878	32.18	53.7529	32.18	26.4747
32.19	21.1923	32.19	40.3174	32.19	53.7305	32.19	26.3234
32.2	21.3925	32.2	40.3246	32.2	53.7118	32.2	26.1773
32.21	21.5627	32.21	40.3057	32.21	53.6747	32.21	26.0388
32.22	21.6902	32.22	40.2552	32.22	53.6163	32.22	25.9109
32.23	21.77	32.23	40.1701	32.23	53.5851	32.23	25.7954
32.24	21.7995	32.24	40.0526	32.24	53.5732	32.24	25.693
32.25	21.7814	32.25	39.9044	32.25	53.5912	32.25	25.603
32.26	21.7182	32.26	39.7292	32.26	53.6163	32.26	25.5242
32.27	21.612	32.27	39.5301	32.27	53.6238	32.27	25.4565
32.28	21.465	32.28	39.3056	32.28	53.5909	32.28	25.3999
32.29	21.2806	32.29	39.0559	32.29	53.5631	32.29	25.3542
32.3	21.0616	32.3	38.788	32.3	53.5541	32.3	25.3177
32.31	20.8101	32.31	38.5126	32.31	53.5445	32.31	25.2888
32.32	20.528	32.32	38.2423	32.32	53.516	32.32	25.2662
32.33	20.2196	32.33	37.99	32.33	53.4948	32.33	25.2497
32.34	19.8924	32.34	37.7626	32.34	53.4841	32.34	25.24
32.35	19.558	32.35	37.5619	32.35	53.5107	32.35	25.2368
32.36	19.2296	32.36	37.3935	32.36	53.5864	32.36	25.2398
32.37	18.9206	32.37	37.2673	32.37	53.6665	32.37	25.2498
32.38	18.6413	32.38	37.1957	32.38	53.6851	32.38	25.2686
32.39	18.3999	32.39	37.1937	32.39	53.6972	32.39	25.2987
32.4	18.1992	32.4	37.274	32.4	53.7494	32.4	25.3415
32.41	18.0374	32.41	37.444	32.41	53.81	32.41	25.3981
32.42	17.9115	32.42	37.7086	32.42	53.8877	32.42	25.4682
32.43	17.8212	32.43	38.0657	32.43	53.9811	32.43	25.5507
32.44	17.9157	32.44	38.5049	32.44	54.0636	32.44	25.6445
32.45	15.5292	32.45	39.007	32.45	54.1448	32.45	25.7481
32.46	13.1586	32.46	39.557	32.46	54.2249	32.46	25.8599
32.47	11.0846	32.47	40.1401	32.47	54.3073	32.47	25.9777
32.48	8.96633	32.48	40.7372	32.48	54.3691	32.48	26.0994
32.49	7.24935	32.49	41.3225	32.49	54.4038	32.49	26.2234
32.5	5.80912	32.5	41.8698	32.5	54.4286	32.5	26.3487
32.51	5.04218	32.51	42.3597	32.51	54.411	32.51	26.4746
32.52	4.8726	32.52	42.7813	32.52	54.3814	32.52	26.6011
32.53	5.3698	32.53	43.1366	32.53	54.3656	32.53	26.7282
32.54	5.95606	32.54	43.4365	32.54	54.2966	32.54	26.8558
32.55	6.70376	32.55	43.6977	32.55	54.1903	32.55	26.9829
32.56	7.94585	32.56	43.9373	32.56	54.077	32.56	27.1083
32.57	9.33531	32.57	44.1721	32.57	53.9484	32.57	27.2304
32.58	10.7754	32.58	44.417	32.58	53.8456	32.58	27.348
32.59	12.4511	32.59	44.6854	32.59	53.7392	32.59	27.4609
32.6	14.0896	32.6	44.9872	32.6	53.6314	32.6	27.5686
32.61	16.149	32.61	45.3273	32.61	53.5363	32.61	27.6704
32.62	18.324	32.62	45.7095	32.62	53.452	32.62	27.7657
32.63	20.4445	32.63	46.1333	32.63	53.3788	32.63	27.854
32.64	22.2011	32.64	46.5924	32.64	53.2871	32.64	27.9356
32.65	23.8045	32.65	47.0756	32.65	53.203	32.65	28.0117
32.66	25.6015	32.66	47.5659	32.66	53.113	32.66	28.0831
32.67	27.5844	32.67	48.0415	32.67	53.0435	32.67	28.1503
32.68	29.2263	32.68	48.4831	32.68	52.9739	32.68	28.2142
32.69	30.8486	32.69	48.8785	32.69	52.897	32.69	28.2756
32.7	32.3956	32.7	49.2236	32.7	52.8015	32.7	28.3353
32.71	33.9184	32.71	49.5212	32.71	52.6747	32.71	28.3937
32.72	35.5299	32.72	49.77	32.72	52.5543	32.72	28.4509
32.73	36.6382	32.73	49.9635	32.73	52.4188	32.73	28.5063
32.74	36.9553	32.74	50.0974	32.74	52.2826	32.74	28.5586
32.75	36.588	32.75	50.1673	32.75	52.1454	32.75	28.6069
32.76	35.9127	32.76	50.1659	32.76	52.047	32.76	28.6509
32.77	34.7205	32.77	50.0833	32.77	51.9294	32.77	28.6912
32.78	33.3495	32.78	49.911	32.78	51.8146	32.78	28.7288
32.79	31.9045	32.79	49.6446	32.79	51.7174	32.79	28.7651
32.8	30.165	32.8	49.2811	32.8	51.6201	32.8	28.8018
32.81	28.5053	32.81	48.8165	32.81	51.4898	32.81	28.8397
32.82	26.8902	32.82	48.2544	32.82	51.3348	32.82	28.8785
32.83	25.4022	32.83	47.6024	32.83	51.1484	32.83	28.9169
32.84	23.9104	32.84	46.8691	32.84	50.9303	32.84	28.9532
32.85	22.9305	32.85	46.0664	32.85	50.706	32.85	28.9869
32.86	22.7592	32.86	45.2082	32.86	50.5021	32.86	29.0164
32.87	22.535	32.87	44.3127	32.87	50.2768	32.87	29.0392
32.88	22.5359	32.88	43.3959	32.88	50.0445	32.88	29.0534
32.89	23.049	32.89	42.4711	32.89	49.788	32.89	29.058
32.9	23.8272	32.9	41.551	32.9	49.4975	32.9	29.0526
32.91	25.0896	32.91	40.6454	32.91	49.2101	32.91	29.037
32.92	26.7165	32.92	39.7608	32.92	48.9237	32.92	29.0115
32.93	28.23	32.93	38.8969	32.93	48.633	32.93	28.976
32.94	29.756	32.94	38.0516	32.94	48.3413	32.94	28.9301
32.95	31.0121	32.95	37.2213	32.95	48.0436	32.95	28.8736
32.96	32.2936	32.96	36.4031	32.96	47.759	32.96	28.8076
32.97	33.3958	32.97	35.6019	32.97	47.4893	32.97	28.7329
32.98	34.1559	32.98	34.8266	32.98	47.2358	32.98	28.65
32.99	34.5032	32.99	34.0888	32.99	47.0062	32.99	28.5593
33	34.6189	33	33.402	33	46.7831	33	28.4613
33.01	34.4083	33.01	32.7803	33.01	46.5395	33.01	28.3559
33.02	33.8464	33.02	32.2429	33.02	46.2997	33.02	28.2426
33.03	32.6473	33.03	31.8105	33.03	46.1018	33.03	28.1211
33.04	31.1855	33.04	31.4932	33.04	45.8898	33.04	27.9912
33.05	29.5717	33.05	31.2899	33.05	45.6535	33.05	27.8538
33.06	27.7636	33.06	31.1934	33.06	45.389	33.06	27.7101
33.07	25.3383	33.07	31.1926	33.07	45.1149	33.07	27.5619
33.08	23.143	33.08	31.2737	33.08	44.8498	33.08	27.411
33.09	20.8458	33.09	31.4236	33.09	44.6255	33.09	27.2589
33.1	18.8723	33.1	31.6276	33.1	44.4071	33.1	27.1077
33.11	17.3448	33.11	31.869	33.11	44.1941	33.11	26.9591
33.12	16.1037	33.12	32.1357	33.12	43.9651	33.12	26.8147
33.13	15.0832	33.13	32.4173	33.13	43.7698	33.13	26.6765
33.14	14.4686	33.14	32.709	33.14	43.5816	33.14	26.5463
33.15	13.7985	33.15	33.0083	33.15	43.3855	33.15	26.425
33.16	13.2079	33.16	33.3193	33.16	43.1903	33.16	26.3128
33.17	12.7041	33.17	33.6482	33.17	42.9925	33.17	26.2093
33.18	12.2638	33.18	33.9983	33.18	42.7739	33.18	26.1133
33.19	12.0134	33.19	34.3728	33.19	42.6091	33.19	26.0232
33.2	12.0885	33.2	34.7713	33.2	42.4729	33.2	25.9366
33.21	12.5134	33.21	35.1912	33.21	42.3693	33.21	25.8515
33.22	13.2456	33.22	35.6221	33.22	42.2713	33.22	25.7668
33.23	13.78	33.23	36.0527	33.23	42.1787	33.23	25.6819
33.24	14.5633	33.24	36.476	33.24	42.0911	33.24	25.597
33.25	15.1476	33.25	36.8898	33.25	42.0084	33.25	25.5122
33.26	15.9645	33.26	37.2882	33.26	41.9302	33.26	25.4285
33.27	17.0758	33.27	37.6633	33.27	41.8561	33.27	25.3488
33.28	18.6399	33.28	38.0055	33.28	41.7858	33.28	25.2774
33.29	20.381	33.29	38.31	33.29	41.7188	33.29	25.2184
33.3	22.6709	33.3	38.5823	33.3	41.655	33.3	25.1749
33.31	25.0233	33.31	38.8362	33.31	41.5938	33.31	25.1489
33.32	27.676	33.32	39.0825	33.32	41.535	33.32	25.1412
33.33	30.4737	33.33	39.3299	33.33	41.4783	33.33	25.1517
33.34	33.7415	33.34	39.5827	33.34	41.4233	33.34	25.1801
33.35	36.2794	33.35	39.8449	33.35	41.3698	33.35	25.2258
33.36	38.1587	33.36	40.1148	33.36	41.3175	33.36	25.2868
33.37	39.6135	33.37	40.3832	33.37	41.2661	33.37	25.3611
33.38	40.9921	33.38	40.6366	33.38	41.2153	33.38	25.4462
33.39	41.7521	33.39	40.8621	33.39	41.1649	33.39	25.5404
33.4	42.3729	33.4	41.0471	33.4	41.1145	33.4	25.6419
33.41	42.2926	33.41	41.1819	33.41	41.0593	33.41	25.7486
33.42	41.6221	33.42	41.2579	33.42	41.008	33.42	25.8577
33.43	40.1696	33.43	41.2668	33.43	40.9606	33.43	25.9671
33.44	38.5548	33.44	41.202	33.44	40.9173	33.44	26.0771
33.45	36.5558	33.45	41.0621	33.45	40.8782	33.45	26.1891
33.46	35.0543	33.46	40.8452	33.46	40.8433	33.46	26.3039
33.47	33.873	33.47	40.5506	33.47	40.8127	33.47	26.4225
33.48	32.7444	33.48	40.1816	33.48	40.7863	33.48	26.5447
33.49	32.1784	33.49	39.7458	33.49	40.7641	33.49	26.6695
33.5	32.1499	33.5	39.2512	33.5	40.7461	33.5	26.7963
33.51	32.7882	33.51	38.7071	33.51	40.732	33.51	26.9245
33.52	33.9636	33.52	38.1295	33.52	40.7218	33.52	27.0532
33.53	35.2007	33.53	37.5383	33.53	40.7151	33.53	27.1806
33.54	36.8973	33.54	36.9541	33.54	40.7118	33.54	27.3042
33.55	38.018	33.55	36.3915	33.55	40.7114	33.55	27.4226
33.56	39.262	33.56	35.8622	33.56	40.7136	33.56	27.534
33.57	40.6862	33.57	35.3815	33.57	40.7181	33.57	27.6367
33.58	42.274	33.58	34.9602	33.58	40.7243	33.58	27.7293
33.59	42.9149	33.59	34.6048	33.59	40.732	33.59	27.8108
33.6	43.3383	33.6	34.3245	33.6	40.7406	33.6	27.8804
33.61	43.1615	33.61	34.1258	33.61	40.7499	33.61	27.9367
33.62	43.0117	33.62	34.0131	33.62	40.7594	33.62	27.9791
33.63	42.6392	33.63	33.9879	33.63	40.7688	33.63	28.007
33.64	42.3039	33.64	34.0478	33.64	40.7778	33.64	28.0203
33.65	41.2916	33.65	34.183	33.65	40.7861	33.65	28.019
33.66	40.5098	33.66	34.3766	33.66	40.7934	33.66	28.0039
33.67	39.7274	33.67	34.6081	33.67	40.7995	33.67	27.9754
33.68	39.1638	33.68	34.8552	33.68	40.8041	33.68	27.9336
33.69	38.8205	33.69	35.097	33.69	40.8069	33.69	27.8802
33.7	38.435	33.7	35.3124	33.7	40.8078	33.7	27.8172
33.71	37.8479	33.71	35.4812	33.71	40.8063	33.71	27.7476
33.72	37.4314	33.72	35.5912	33.72	40.8023	33.72	27.674
33.73	36.7844	33.73	35.636	33.73	40.7955	33.73	27.5987
33.74	36.7131	33.74	35.6101	33.74	40.7857	33.74	27.5234
33.75	36.6283	33.75	35.5142	33.75	40.7726	33.75	27.4495
33.76	36.614	33.76	35.3594	33.76	40.756	33.76	27.3781
33.77	36.3143	33.77	35.1584	33.77	40.7359	33.77	27.3091
33.78	36.016	33.78	34.9242	33.78	40.7119	33.78	27.2425
33.79	35.7704	33.79	34.6705	33.79	40.6842	33.79	27.1778
33.8	35.5707	33.8	34.4127	33.8	40.6527	33.8	27.1141
33.81	35.3703	33.81	34.1649	33.81	40.6174	33.81	27.051
33.82	35.0465	33.82	33.937	33.82	40.5789	33.82	26.9885
33.83	34.5367	33.83	33.7387	33.83	40.5374	33.83	26.9257
33.84	33.7369	33.84	33.5802	33.84	40.4929	33.84	26.8622
33.85	32.3608	33.85	33.4664	33.85	40.4454	33.85	26.798
33.86	31.4013	33.86	33.3976	33.86	40.395	33.86	26.7342
33.87	30.6139	33.87	33.373	33.87	40.3419	33.87	26.6718
33.88	29.7176	33.88	33.386	33.88	40.2861	33.88	26.6116
33.89	28.3182	33.89	33.4285	33.89	40.2278	33.89	26.5552
33.9	27.1827	33.9	33.4932	33.9	40.1671	33.9	26.5043
33.91	26.5843	33.91	33.5802	33.91	40.1041	33.91	26.4607
33.92	26.4868	33.92	33.6854	33.92	40.0388	33.92	26.4263
33.93	26.4673	33.93	33.8022	33.93	39.9713	33.93	26.4023
33.94	27.198	33.94	33.9281	33.94	39.9016	33.94	26.389
33.95	27.9222	33.95	34.0618	33.95	39.8296	33.95	26.3856
33.96	28.6535	33.96	34.1992	33.96	39.7553	33.96	26.3911
33.97	29.7324	33.97	34.3363	33.97	39.6786	33.97	26.4035
33.98	31.0657	33.98	34.465	33.98	39.5996	33.98	26.4211
33.99	32.278	33.99	34.575	33.99	39.5181	33.99	26.4422
34	32.7852	34	34.6566	34	39.4343	34	26.4654
34.01	33.2676	34.01	34.7038	34.01	39.348	34.01	26.4893
34.02	33.6159	34.02	27.0398	34.02	39.2595	34.02	26.5131
34.03	33.5551	34.03	27.6359	34.03	39.1686	34.03	26.5365
34.04	33.4203	34.04	28.2282	34.04	39.0757	34.04	26.5595
34.05	32.8127	34.05	28.8167	34.05	38.9807	34.05	26.5826
34.06	31.9451	34.06	29.4015	34.06	38.8837	34.06	26.6057
34.07	30.7278	34.07	29.9829	34.07	38.7847	34.07	26.6283
34.08	29.4043	34.08	30.5613	34.08	38.6838	34.08	26.6493
34.09	28.1908	34.09	31.1373	34.09	38.5809	34.09	26.6669
34.1	26.9103	34.1	31.7119	34.1	38.476	34.1	26.6795
34.11	25.8943	34.11	32.2854	34.11	38.3692	34.11	26.6865
34.12	24.564	34.12	32.8587	34.12	38.2602	34.12	26.6889
34.13	23.4653	34.13	33.4325	34.13	38.1492	34.13	26.6891
34.14	22.3409	34.14	34.0077	34.14	38.0361	34.14	26.69
34.15	21.2514	34.15	34.5846	34.15	37.9209	34.15	26.6933
34.16	20.511	34.16	35.1632	34.16	37.8036	34.16	26.7014
34.17	20.0285	34.17	35.7436	34.17	37.6844	34.17	26.716
34.18	19.4789	34.18	36.3255	34.18	37.5633	34.18	26.7393
34.19	19.0963	34.19	36.9082	34.19	37.4405	34.19	26.7743
34.2	19.1193	34.2	37.4909	34.2	37.3161	34.2	26.8234
34.21	19.7518	34.21	38.0731	34.21	37.1903	34.21	26.8882
34.22	20.2995	34.22	38.6538	34.22	37.0633	34.22	26.9694
34.23	21.2813	34.23	39.2319	34.23	36.9353	34.23	27.0668
34.24	22.5169	34.24	39.8069	34.24	36.8067	34.24	27.1802
34.25	23.3375	34.25	40.3778	34.25	36.6776	34.25	27.3097
34.26	23.9757	34.26	40.943	34.26	36.5483	34.26	27.4543
34.27	24.6846	34.27	41.5007	34.27	36.4193	34.27	27.6123
34.28	25.4849	34.28	42.0486	34.28	36.2907	34.28	27.7807
34.29	26.2107	34.29	42.5834	34.29	36.163	34.29	27.9565
34.3	26.6959	34.3	43.1003	34.3	36.0363	34.3	28.1373
34.31	27.2456	34.31	43.5927	34.31	35.9112	34.31	28.3197
34.32	27.667	34.32	44.0506	34.32	35.7878	34.32	28.5013
34.33	27.9885	34.33	44.4592	34.33	35.6665	34.33	28.6808
34.34	28.2961	34.34	44.8002	34.34	35.5475	34.34	28.8578
34.35	28.5492	34.35	44.8528	34.35	35.4311	34.35	29.0317
34.36	28.8192	34.36	44.8261	34.36	35.3176	34.36	29.2018
34.37	29.1465	34.37	44.7372	34.37	35.2074	34.37	29.3681
34.38	29.7862	34.38	44.6058	34.38	35.1006	34.38	29.53
34.39	30.6174	34.39	44.4533	34.39	34.9977	34.39	29.6866
34.4	31.5612	34.4	44.3062	34.4	34.8987	34.4	29.8373
34.41	32.6228	34.41	44.1828	34.41	34.8042	34.41	29.9816
34.42	33.6858	34.42	44.0909	34.42	34.7143	34.42	30.1187
34.43	35.1666	34.43	44.0301	34.43	34.6292	34.43	30.2466
[truncated: 6,557 more rows]

## Sheet: Supplementary Fig. 6
Supplementary Fig. 6
[truncated: 1,197 more rows]

## Sheet: Supplementary Fig. 14
Supplementary Fig. 14b							Supplementary Fig. 14c
[truncated: 6 more rows]

[truncated: 1 more sheets: Supplementary Fig. 15]
